# Supplementary material for: Genome-wide identification and functional prediction of novel and drought-responsive lincRNAs in Populus trichocarpa
Source: J Exp Bot. 2014 Jun 19;65(17):4975–83. doi: 10.1093/jxb/eru256 (PMC4144774; doi:10.1093/jxb/eru256)
Supplement: Supplementary Data [file supp_eru256_jexbot123174_file001.xlsx]

## Sheet: Table S1
Table S1- Summary of P. trichocarpa RNA-seq sequencing
Map to Gene	Control library		Drought library
	reads number	percentage	reads number	percentage
Total Reads	130884860	1	138441434	1
Total BasePairs	11779637400	1	12459729060	1
Total Mapped Reads	112141528	0.8568	117053648	0.8455
perfect match	86373786	0.6599	88966834	0.6426
<=5bp mismatch	25767742	0.1969	28086814	0.2029
unique match	90939600	0.6948	95060128	0.6866
multi-position match	21201928	0.162	21993520	0.1589
Total Unmapped Reads	18743332	0.1432	21387786	0.1545

## Sheet: Table S2A
Table S2A-11,292 TUs in Control library
Novel TU ID	Chromosome	Start	End	Length (bp)	Reads Number per bp	Exon Number	Exons coordinates
TU1	scaffold_1	31159	31650	492	41.15	1	31159-31650
TU2	scaffold_1	112491	112665	175	3.09	1	112491-112665
TU3	scaffold_1	192386	192573	180	2	2	192386-192475	192484-192573
TU4	scaffold_1	216632	216911	246	18.39	2	216632-216743	216778-216911
TU5	scaffold_1	292753	293193	426	2.71	2	292753-292842	292858-293193
TU6	scaffold_1	310107	310281	175	2.06	1	310107-310281
TU7	scaffold_1	351170	351422	253	4.86	1	351170-351422
TU8	scaffold_1	351648	352002	355	10.41	1	351648-352002
TU9	scaffold_1	352422	354718	2287	29.86	2	352422-353521	353532-354718
TU10	scaffold_1	402695	402875	180	2	2	402695-402784	402786-402875
TU11	scaffold_1	403063	403235	173	2.01	1	403063-403235
TU12	scaffold_1	456009	456197	180	3	2	456009-456098	456108-456197
TU13	scaffold_1	539819	540171	262	2.14	3	539819-539908	539958-540039	540082-540171
TU14	scaffold_1	540385	540594	210	2.87	1	540385-540594
TU15	scaffold_1	558546	558723	178	2.02	1	558546-558723
TU16	scaffold_1	595776	595966	191	4.13	1	595776-595966
TU17	scaffold_1	704525	705336	812	11.68	1	704525-705336
TU18	scaffold_1	705446	705897	452	9.88	1	705446-705897
TU19	scaffold_1	761641	761827	172	2	2	761641-761723	761739-761827
TU20	scaffold_1	785920	786131	212	4	1	785920-786131
TU21	scaffold_1	786142	786332	188	2.97	2	786142-786238	786242-786332
TU22	scaffold_1	810276	810550	271	3.23	2	810276-810384	810389-810550
TU23	scaffold_1	810804	810999	194	3.38	2	810804-810896	810899-810999
TU24	scaffold_1	961997	962195	194	2.56	2	961997-962100	962106-962195
TU25	scaffold_1	967560	968111	537	5.51	2	967560-967627	967643-968111
TU26	scaffold_1	1027704	1027859	156	2.26	1	1027704-1027859
TU27	scaffold_1	1047057	1047538	453	3.06	3	1047057-1047146	1047158-1047289	1047308-1047538
TU28	scaffold_1	1051838	1052035	180	2.94	2	1051838-1051927	1051946-1052035
TU29	scaffold_1	1094820	1095018	182	3.37	2	1094820-1094911	1094929-1095018
TU30	scaffold_1	1181104	1181301	197	8.4	2	1181104-1181199	1181201-1181301
TU31	scaffold_1	1181670	1181856	187	6.56	1	1181670-1181856
TU32	scaffold_1	1212735	1212928	180	2.21	2	1212735-1212824	1212839-1212928
TU33	scaffold_1	1213009	1213213	205	4.2	1	1213009-1213213
TU34	scaffold_1	1235394	1235579	180	2	2	1235394-1235483	1235490-1235579
TU35	scaffold_1	1289103	1289398	296	4.88	1	1289103-1289398
TU36	scaffold_1	1361163	1361338	176	2.02	1	1361163-1361338
TU37	scaffold_1	1399149	1399323	175	4.02	1	1399149-1399323
TU38	scaffold_1	1399968	1400215	243	3.66	2	1399968-1400120	1400126-1400215
TU39	scaffold_1	1401146	1401355	210	12.54	1	1401146-1401355
TU40	scaffold_1	1437653	1437973	312	3.83	2	1437653-1437742	1437752-1437973
TU41	scaffold_1	1545119	1545345	227	3.6	1	1545119-1545345
TU42	scaffold_1	1599093	1599251	159	2.55	1	1599093-1599251
TU43	scaffold_1	1668685	1668852	168	2.58	1	1668685-1668852
TU44	scaffold_1	1787675	1787868	180	2	2	1787675-1787764	1787779-1787868
TU45	scaffold_1	1856753	1856981	229	277.45	1	1856753-1856981
TU46	scaffold_1	1857634	1857981	348	235.79	1	1857634-1857981
TU47	scaffold_1	1858032	1858205	174	2.03	1	1858032-1858205
TU48	scaffold_1	1866137	1866334	180	3.96	2	1866137-1866226	1866245-1866334
TU49	scaffold_1	1922982	1923161	180	2	1	1922982-1923161
TU50	scaffold_1	1924239	1924523	285	11.32	1	1924239-1924523
TU51	scaffold_1	1927528	1927882	355	5.48	1	1927528-1927882
TU52	scaffold_1	1927920	1928184	265	4.94	1	1927920-1928184
TU53	scaffold_1	1936479	1936759	281	5.67	1	1936479-1936759
TU54	scaffold_1	1936761	1936987	227	4.86	1	1936761-1936987
TU55	scaffold_1	1937025	1937342	314	6.16	2	1937025-1937289	1937294-1937342
TU56	scaffold_1	2157153	2157333	180	2	2	2157153-2157242	2157244-2157333
TU57	scaffold_1	2157445	2157609	153	2.08	2	2157445-2157507	2157520-2157609
TU58	scaffold_1	2183570	2183741	172	2.37	1	2183570-2183741
TU59	scaffold_1	2265356	2265882	527	5.51	1	2265356-2265882
TU60	scaffold_1	2265972	2266798	827	15.98	1	2265972-2266798
TU61	scaffold_1	2267039	2267204	157	2.09	2	2267039-2267105	2267115-2267204
TU62	scaffold_1	2343095	2343351	257	8.03	1	2343095-2343351
TU63	scaffold_1	2366157	2366368	211	2.34	2	2366157-2366246	2366248-2366368
TU64	scaffold_1	2417951	2418628	677	9.87	2	2417951-2418327	2418329-2418628
TU65	scaffold_1	2437214	2437426	163	2.23	2	2437214-2437303	2437354-2437426
TU66	scaffold_1	2599837	2600613	777	127.06	1	2599837-2600613
TU67	scaffold_1	2600873	2601148	276	58.3	1	2600873-2601148
TU68	scaffold_1	2647476	2647662	183	3.92	2	2647476-2647565	2647570-2647662
TU69	scaffold_1	2814810	2815143	334	4.09	1	2814810-2815143
TU70	scaffold_1	2825195	2825481	272	2.65	3	2825195-2825284	2825297-2825388	2825392-2825481
TU71	scaffold_1	2865184	2865373	180	2.31	2	2865184-2865273	2865284-2865373
TU72	scaffold_1	2865441	2865648	208	3.68	1	2865441-2865648
TU73	scaffold_1	2865912	2866102	180	3.12	2	2865912-2866001	2866013-2866102
TU74	scaffold_1	2876985	2877354	322	3.11	3	2876985-2877074	2877088-2877260	2877296-2877354
TU75	scaffold_1	2999190	2999714	525	22.45	1	2999190-2999714
TU76	scaffold_1	3000254	3000490	222	4.02	2	3000254-3000385	3000401-3000490
TU77	scaffold_1	3000812	3000994	180	2.68	2	3000812-3000901	3000905-3000994
TU78	scaffold_1	3018681	3018938	258	12	1	3018681-3018938
TU79	scaffold_1	3018965	3021566	1569	25.71	2	3018965-3020347	3021381-3021566
TU80	scaffold_1	3020462	3020639	178	2.97	1	3020462-3020639
TU81	scaffold_1	3047886	3048156	271	25.56	1	3047886-3048156
TU82	scaffold_1	3075723	3075918	196	2.56	1	3075723-3075918
TU83	scaffold_1	3116423	3116629	207	7	1	3116423-3116629
TU84	scaffold_1	3116637	3116981	332	3.25	2	3116637-3116714	3116728-3116981
TU85	scaffold_1	3121323	3121514	186	2.46	2	3121323-3121412	3121419-3121514
TU86	scaffold_1	3127135	3127316	180	3	2	3127135-3127224	3127227-3127316
TU87	scaffold_1	3177123	3177382	260	3.59	1	3177123-3177382
TU88	scaffold_1	3239418	3239597	180	6.38	1	3239418-3239597
TU89	scaffold_1	3258075	3258233	159	2.62	1	3258075-3258233
TU90	scaffold_1	3266241	3266430	180	2.86	2	3266241-3266330	3266341-3266430
TU91	scaffold_1	3266475	3266663	176	2.44	2	3266475-3266564	3266578-3266663
TU92	scaffold_1	3279762	3280004	243	11.02	1	3279762-3280004
TU93	scaffold_1	3289739	3290050	312	3.51	1	3289739-3290050
TU94	scaffold_1	3348243	3348434	185	3.05	2	3348243-3348332	3348340-3348434
TU95	scaffold_1	3352565	3353095	531	12.03	1	3352565-3353095
TU96	scaffold_1	3353183	3353584	402	15.4	1	3353183-3353584
TU97	scaffold_1	3353999	3354186	180	2	2	3353999-3354088	3354097-3354186
TU98	scaffold_1	3355239	3355807	569	10.88	1	3355239-3355807
TU99	scaffold_1	3374345	3374710	359	2.99	3	3374345-3374434	3374440-3374618	3374621-3374710
TU100	scaffold_1	3436475	3436653	161	2.25	2	3436475-3436539	3436558-3436653
TU101	scaffold_1	3494972	3495165	176	2	2	3494972-3495058	3495077-3495165
TU102	scaffold_1	3521535	3521898	364	25.2	1	3521535-3521898
TU103	scaffold_1	3552806	3552998	177	2	2	3552806-3552895	3552912-3552998
TU104	scaffold_1	3567233	3567518	266	2.35	2	3567233-3567408	3567429-3567518
TU105	scaffold_1	3567532	3567745	214	2.85	1	3567532-3567745
TU106	scaffold_1	3567808	3568017	194	6.21	2	3567808-3567909	3567926-3568017
TU107	scaffold_1	3730938	3731138	200	4.75	2	3730938-3730989	3730991-3731138
TU108	scaffold_1	3768670	3768858	180	4.45	2	3768670-3768759	3768769-3768858
TU109	scaffold_1	3769833	3770587	738	4.23	2	3769833-3769927	3769945-3770587
TU110	scaffold_1	3795349	3795778	430	10.87	1	3795349-3795778
TU111	scaffold_1	3796174	3796699	507	10.35	2	3796174-3796227	3796247-3796699
TU112	scaffold_1	3797026	3797248	223	5.24	1	3797026-3797248
TU113	scaffold_1	3799588	3799792	205	34.21	1	3799588-3799792
TU114	scaffold_1	3799870	3800777	908	8.32	1	3799870-3800777
TU115	scaffold_1	3800966	3801158	181	2.95	2	3800966-3801056	3801069-3801158
TU116	scaffold_1	3940569	3940772	204	5.73	1	3940569-3940772
TU117	scaffold_1	3963951	3964125	175	2.67	1	3963951-3964125
TU118	scaffold_1	3966046	3966369	324	15.2	1	3966046-3966369
TU119	scaffold_1	3970544	3970739	180	2	2	3970544-3970633	3970650-3970739
TU120	scaffold_1	3992278	3992446	169	45.8	1	3992278-3992446
TU121	scaffold_1	4037222	4037599	373	7.01	2	4037222-4037504	4037510-4037599
TU122	scaffold_1	4063356	4064042	687	91	1	4063356-4064042
TU123	scaffold_1	4127561	4128140	566	3.88	2	4127561-4127771	4127786-4128140
TU124	scaffold_1	4128441	4128635	195	10.13	1	4128441-4128635
TU125	scaffold_1	4147819	4147980	162	2.56	1	4147819-4147980
TU126	scaffold_1	4148592	4148882	291	6.59	1	4148592-4148882
TU127	scaffold_1	4206995	4207405	409	6.11	2	4206995-4207092	4207095-4207405
TU128	scaffold_1	4386575	4386769	180	2.31	2	4386575-4386664	4386680-4386769
TU129	scaffold_1	4389835	4389993	159	3.13	1	4389835-4389993
TU130	scaffold_1	4420860	4421312	453	10.72	1	4420860-4421312
TU131	scaffold_1	4435101	4435767	653	38.17	2	4435101-4435496	4435511-4435767
TU132	scaffold_1	4471541	4471731	188	2.82	2	4471541-4471637	4471641-4471731
TU133	scaffold_1	4545744	4546039	295	4.14	2	4545744-4545948	4545950-4546039
TU134	scaffold_1	4546226	4546411	186	7.81	1	4546226-4546411
TU135	scaffold_1	4553741	4554262	522	8.65	1	4553741-4554262
TU136	scaffold_1	4557275	4557470	194	4.69	2	4557275-4557375	4557378-4557470
TU137	scaffold_1	4559884	4560391	497	14.83	2	4559884-4560290	4560302-4560391
TU138	scaffold_1	4560610	4560797	181	3.88	2	4560610-4560699	4560707-4560797
TU139	scaffold_1	4561738	4561922	184	4.2	2	4561738-4561829	4561831-4561922
TU140	scaffold_1	4587665	4587843	179	2.01	1	4587665-4587843
TU141	scaffold_1	4613421	4613669	239	2.59	2	4613421-4613510	4613521-4613669
TU142	scaffold_1	4613748	4613926	179	2.16	1	4613748-4613926
TU143	scaffold_1	4614940	4615115	176	2.05	1	4614940-4615115
TU144	scaffold_1	4636896	4637102	181	2.82	2	4636896-4636985	4637012-4637102
TU145	scaffold_1	4681422	4682626	1205	30.96	1	4681422-4682626
TU146	scaffold_1	4682728	4683347	603	6.46	3	4682728-4682823	4682828-4682976	4682990-4683347
TU147	scaffold_1	4747306	4747489	180	2	2	4747306-4747395	4747400-4747489
TU148	scaffold_1	4771253	4771505	251	3.36	2	4771253-4771342	4771345-4771505
TU149	scaffold_1	4782812	4783299	488	8.84	1	4782812-4783299
TU150	scaffold_1	4783307	4783503	197	3.65	1	4783307-4783503
TU151	scaffold_1	4827202	4827487	277	3.2	2	4827202-4827291	4827301-4827487
TU152	scaffold_1	4979836	4980181	346	7.27	1	4979836-4980181
TU153	scaffold_1	5059167	5059353	175	2	2	5059167-5059252	5059265-5059353
TU154	scaffold_1	5060955	5061142	188	3.24	1	5060955-5061142
TU155	scaffold_1	5106618	5106783	166	4.27	1	5106618-5106783
TU156	scaffold_1	5139465	5139685	219	2.84	2	5139465-5139593	5139596-5139685
TU157	scaffold_1	5183116	5183423	307	3.59	2	5183116-5183355	5183357-5183423
TU158	scaffold_1	5185957	5186274	318	3.46	1	5185957-5186274
TU159	scaffold_1	5197756	5198858	843	28.6	2	5197756-5198075	5198336-5198858
TU160	scaffold_1	5264402	5264599	191	3.77	2	5264402-5264496	5264504-5264599
TU161	scaffold_1	5309128	5309337	180	2.99	2	5309128-5309217	5309248-5309337
TU162	scaffold_1	5354557	5355186	604	78.33	2	5354557-5354646	5354673-5355186
TU163	scaffold_1	5368297	5368483	180	2.32	2	5368297-5368386	5368394-5368483
TU164	scaffold_1	5368797	5369005	195	2.99	2	5368797-5368891	5368906-5369005
TU165	scaffold_1	5369950	5370188	239	20.69	1	5369950-5370188
TU166	scaffold_1	5396317	5396522	206	6.55	1	5396317-5396522
TU167	scaffold_1	5441439	5441621	180	2.79	2	5441439-5441528	5441532-5441621
TU168	scaffold_1	5441766	5442086	321	17.6	1	5441766-5442086
TU169	scaffold_1	5443029	5443505	469	2.67	2	5443029-5443241	5443250-5443505
TU170	scaffold_1	5451659	5451860	180	3	2	5451659-5451748	5451771-5451860
TU171	scaffold_1	5465057	5465605	549	6.46	1	5465057-5465605
TU172	scaffold_1	5468251	5469193	564	8.83	2	5468251-5468612	5468992-5469193
TU173	scaffold_1	5468756	5468910	155	2.8	1	5468756-5468910
TU174	scaffold_1	5472212	5473508	1297	8.8	1	5472212-5473508
TU175	scaffold_1	5483066	5483572	507	6.16	1	5483066-5483572
TU176	scaffold_1	5483647	5484274	628	8.81	1	5483647-5484274
TU177	scaffold_1	5507107	5507284	178	2.02	1	5507107-5507284
TU178	scaffold_1	5548153	5548342	180	2.57	2	5548153-5548242	5548253-5548342
TU179	scaffold_1	5578645	5579178	534	5.85	1	5578645-5579178
TU180	scaffold_1	5606235	5606415	180	2	2	5606235-5606324	5606326-5606415
TU181	scaffold_1	5732426	5732608	183	3.33	1	5732426-5732608
TU182	scaffold_1	5770532	5773276	470	4.24	2	5770532-5770774	5773050-5773276
TU183	scaffold_1	5844325	5844513	189	3.77	1	5844325-5844513
TU184	scaffold_1	5937896	5941929	2875	17.44	4	5937896-5937985	5939114-5941596	5941607-5941696	5941718-5941929
TU185	scaffold_1	5938088	5938282	180	2	2	5938088-5938177	5938193-5938282
TU186	scaffold_1	5938615	5938810	180	2	2	5938615-5938704	5938721-5938810
TU187	scaffold_1	6087084	6087421	338	9.58	1	6087084-6087421
TU188	scaffold_1	6088390	6088613	224	7.14	1	6088390-6088613
TU189	scaffold_1	6088680	6088871	192	8.91	1	6088680-6088871
TU190	scaffold_1	6159490	6159748	259	5.58	1	6159490-6159748
TU191	scaffold_1	6177627	6178299	673	27.27	1	6177627-6178299
TU192	scaffold_1	6280108	6280284	177	2.35	1	6280108-6280284
TU193	scaffold_1	6323697	6323895	180	2	2	6323697-6323786	6323806-6323895
TU194	scaffold_1	6333789	6333958	170	2.12	1	6333789-6333958
TU195	scaffold_1	6348724	6348994	271	5.24	1	6348724-6348994
TU196	scaffold_1	6372828	6373001	158	2.01	2	6372828-6372917	6372934-6373001
TU197	scaffold_1	6377696	6377884	180	2	2	6377696-6377785	6377795-6377884
TU198	scaffold_1	6387300	6387475	176	2.41	1	6387300-6387475
TU199	scaffold_1	6404786	6405102	284	2.37	3	6404786-6404875	6404894-6404997	6405013-6405102
TU200	scaffold_1	6405209	6405405	185	4.06	2	6405209-6405300	6405313-6405405
TU201	scaffold_1	6405720	6405914	186	3.85	2	6405720-6405815	6405825-6405914
TU202	scaffold_1	6406234	6406645	412	4.14	1	6406234-6406645
TU203	scaffold_1	6406889	6407080	180	2.06	2	6406889-6406978	6406991-6407080
TU204	scaffold_1	6407103	6407295	180	3.23	2	6407103-6407192	6407206-6407295
TU205	scaffold_1	6407465	6407685	221	5.55	1	6407465-6407685
TU206	scaffold_1	6467901	6468296	396	25.21	1	6467901-6468296
TU207	scaffold_1	6469410	6469793	375	4.15	2	6469410-6469506	6469516-6469793
TU208	scaffold_1	6470649	6470839	180	2	2	6470649-6470738	6470750-6470839
TU209	scaffold_1	6471441	6471624	184	2.61	1	6471441-6471624
TU210	scaffold_1	6502664	6502870	180	2	2	6502664-6502753	6502781-6502870
TU211	scaffold_1	6529774	6530034	260	17.73	2	6529774-6529890	6529892-6530034
TU212	scaffold_1	6533340	6533533	180	2	2	6533340-6533429	6533444-6533533
TU213	scaffold_1	6691398	6691591	194	3.61	1	6691398-6691591
TU214	scaffold_1	6696058	6696252	180	2	2	6696058-6696147	6696163-6696252
TU215	scaffold_1	6888729	6888910	180	2	2	6888729-6888818	6888821-6888910
TU216	scaffold_1	6923158	6923367	203	3.31	2	6923158-6923247	6923255-6923367
TU217	scaffold_1	7107635	7107957	323	16.12	1	7107635-7107957
TU218	scaffold_1	7120991	7121165	175	2.06	1	7120991-7121165
TU219	scaffold_1	7139434	7139614	180	2	2	7139434-7139523	7139525-7139614
TU220	scaffold_1	7169637	7170266	328	16.32	2	7169637-7169702	7170005-7170266
TU221	scaffold_1	7277249	7277605	334	3.16	2	7277249-7277492	7277516-7277605
TU222	scaffold_1	7333432	7333654	223	7.23	1	7333432-7333654
TU223	scaffold_1	7335159	7335366	208	4.5	1	7335159-7335366
TU224	scaffold_1	7354930	7355235	269	2.34	3	7354930-7355019	7355024-7355143	7355177-7355235
TU225	scaffold_1	7466100	7466341	242	41.21	1	7466100-7466341
TU226	scaffold_1	7491336	7491637	302	5.96	1	7491336-7491637
TU227	scaffold_1	7493195	7493391	180	2	2	7493195-7493284	7493302-7493391
TU228	scaffold_1	7493819	7494011	193	5.05	1	7493819-7494011
TU229	scaffold_1	7494309	7494624	300	2.86	3	7494309-7494398	7494407-7494526	7494535-7494624
TU230	scaffold_1	7610860	7611070	210	3.67	2	7610860-7610949	7610951-7611070
TU231	scaffold_1	7646037	7646385	333	3.21	2	7646037-7646126	7646143-7646385
TU232	scaffold_1	7646487	7646689	180	2	2	7646487-7646576	7646600-7646689
TU233	scaffold_1	7648286	7648454	169	3.05	1	7648286-7648454
TU234	scaffold_1	7652069	7652242	174	2.07	1	7652069-7652242
TU235	scaffold_1	7755555	7755733	179	2.01	1	7755555-7755733
TU236	scaffold_1	7766770	7767241	458	22.96	2	7766770-7766868	7766883-7767241
TU237	scaffold_1	7767248	7767411	164	30.18	1	7767248-7767411
TU238	scaffold_1	7950563	7950876	314	53.59	1	7950563-7950876
TU239	scaffold_1	7954831	7955320	456	4.11	3	7954831-7954920	7954928-7955019	7955047-7955320
TU240	scaffold_1	8047845	8048027	182	3.36	2	8047845-8047934	8047936-8048027
TU241	scaffold_1	8073831	8074015	171	2	2	8073831-8073911	8073926-8074015
TU242	scaffold_1	8127807	8128051	245	21.69	1	8127807-8128051
TU243	scaffold_1	8128140	8128801	662	253.28	1	8128140-8128801
TU244	scaffold_1	8128935	8129168	234	6458.73	1	8128935-8129168
TU245	scaffold_1	8148062	8148300	239	3484.39	1	8148062-8148300
TU246	scaffold_1	8287213	8287451	239	5.95	1	8287213-8287451
TU247	scaffold_1	8300514	8300940	413	5.09	2	8300514-8300603	8300618-8300940
TU248	scaffold_1	8315400	8316105	675	6.2	2	8315400-8315764	8315796-8316105
TU249	scaffold_1	8431198	8431508	311	3.47	1	8431198-8431508
TU250	scaffold_1	8494232	8494413	182	3.26	1	8494232-8494413
TU251	scaffold_1	8494544	8494736	180	2.86	2	8494544-8494633	8494647-8494736
TU252	scaffold_1	8558909	8559165	257	5.21	1	8558909-8559165
TU253	scaffold_1	8559231	8559490	260	2.83	1	8559231-8559490
TU254	scaffold_1	8559762	8559970	209	3.34	1	8559762-8559970
TU255	scaffold_1	8560174	8560490	296	2.43	3	8560174-8560263	8560273-8560388	8560401-8560490
TU256	scaffold_1	8572664	8572860	197	3.63	1	8572664-8572860
TU257	scaffold_1	8575130	8575313	180	2	2	8575130-8575219	8575224-8575313
TU258	scaffold_1	8669828	8670010	180	3	2	8669828-8669917	8669921-8670010
TU259	scaffold_1	8700284	8700887	604	7.89	1	8700284-8700887
TU260	scaffold_1	8744237	8744422	180	2	2	8744237-8744326	8744333-8744422
TU261	scaffold_1	8778196	8778395	164	2.57	2	8778196-8778267	8778304-8778395
TU262	scaffold_1	8783459	8783644	180	2	2	8783459-8783548	8783555-8783644
TU263	scaffold_1	8837695	8837946	252	3.54	1	8837695-8837946
TU264	scaffold_1	8838107	8838293	183	4.23	2	8838107-8838199	8838204-8838293
TU265	scaffold_1	8921931	8922143	194	2.69	2	8921931-8922034	8922054-8922143
TU266	scaffold_1	8930208	8930827	578	8.92	2	8930208-8930695	8930738-8930827
TU267	scaffold_1	8947119	8947291	173	2.15	1	8947119-8947291
TU268	scaffold_1	8970491	8974108	2424	135.86	2	8970491-8970873	8972068-8974108
TU269	scaffold_1	8970902	8971097	196	3.27	1	8970902-8971097
TU270	scaffold_1	8971194	8971393	200	3.39	1	8971194-8971393
TU271	scaffold_1	8971572	8971905	313	2.3	3	8971572-8971661	8971677-8971809	8971816-8971905
TU272	scaffold_1	9016039	9016242	180	3.03	2	9016039-9016128	9016153-9016242
TU273	scaffold_1	9049508	9049728	221	2.84	1	9049508-9049728
TU274	scaffold_1	9152164	9152366	180	2.64	2	9152164-9152253	9152277-9152366
TU275	scaffold_1	9153691	9153850	160	2.13	1	9153691-9153850
TU276	scaffold_1	9245281	9246268	755	25.29	3	9245281-9245801	9245968-9246086	9246154-9246268
TU277	scaffold_1	9247410	9247597	176	2	2	9247410-9247497	9247510-9247597
TU278	scaffold_1	9270091	9270279	182	5.4	2	9270091-9270180	9270188-9270279
TU279	scaffold_1	9284473	9285388	914	7.69	2	9284473-9284564	9284567-9285388
TU280	scaffold_1	9292190	9292555	217	6.62	2	9292190-9292300	9292450-9292555
TU281	scaffold_1	9296260	9296411	152	70.34	1	9296260-9296411
TU282	scaffold_1	9296527	9296707	181	5.38	1	9296527-9296707
TU283	scaffold_1	9296857	9297055	184	4.3	2	9296857-9296947	9296963-9297055
TU284	scaffold_1	9315710	9315886	154	2	2	9315710-9315777	9315801-9315886
TU285	scaffold_1	9316185	9316459	275	4.55	1	9316185-9316459
TU286	scaffold_1	9317090	9317277	180	2.94	2	9317090-9317179	9317188-9317277
TU287	scaffold_1	9323386	9323579	180	2.4	2	9323386-9323475	9323490-9323579
TU288	scaffold_1	9325123	9325313	191	3.1	1	9325123-9325313
TU289	scaffold_1	9325664	9326450	723	4.76	4	9325664-9325738	9325753-9325892	9325914-9326201	9326231-9326450
TU290	scaffold_1	9340636	9340937	302	39.57	1	9340636-9340937
TU291	scaffold_1	9341120	9341461	338	4.41	2	9341120-9341367	9341372-9341461
TU292	scaffold_1	9441005	9441580	576	6.64	1	9441005-9441580
TU293	scaffold_1	9441587	9441953	337	11.38	2	9441587-9441665	9441696-9441953
TU294	scaffold_1	9519710	9519908	199	2.6	1	9519710-9519908
TU295	scaffold_1	9520195	9520375	180	2	2	9520195-9520284	9520286-9520375
TU296	scaffold_1	9521013	9521203	180	3.96	2	9521013-9521102	9521114-9521203
TU297	scaffold_1	9545981	9546153	173	2.71	1	9545981-9546153
TU298	scaffold_1	9655098	9655396	252	4.87	2	9655098-9655142	9655190-9655396
TU299	scaffold_1	9698762	9698988	207	3.04	2	9698762-9698878	9698899-9698988
TU300	scaffold_1	9748931	9749359	420	11.49	2	9748931-9749260	9749270-9749359
TU301	scaffold_1	9789011	9789432	422	4.37	1	9789011-9789432
TU302	scaffold_1	9836740	9836939	177	2.33	2	9836740-9836829	9836853-9836939
TU303	scaffold_1	9959326	9959500	152	2.01	2	9959326-9959415	9959439-9959500
TU304	scaffold_1	10006795	10006951	151	2.05	2	10006795-10006884	10006891-10006951
TU305	scaffold_1	10152333	10152937	599	50.91	2	10152333-10152841	10152848-10152937
TU306	scaffold_1	10154939	10155161	222	3.82	2	10154939-10155070	10155072-10155161
TU307	scaffold_1	10179721	10179913	156	2	2	10179721-10179804	10179842-10179913
TU308	scaffold_1	10179955	10180124	170	3.18	1	10179955-10180124
TU309	scaffold_1	10180325	10180919	589	9.95	2	10180325-10180849	10180856-10180919
TU310	scaffold_1	10288948	10289129	176	2	2	10288948-10289035	10289042-10289129
TU311	scaffold_1	10290221	10290567	347	3.97	1	10290221-10290567
TU312	scaffold_1	10294310	10294657	348	3.62	1	10294310-10294657
TU313	scaffold_1	10326903	10327103	184	5.05	2	10326903-10326992	10327010-10327103
TU314	scaffold_1	10327261	10327534	271	3.61	2	10327261-10327441	10327445-10327534
TU315	scaffold_1	10335357	10335546	180	3	2	10335357-10335446	10335457-10335546
TU316	scaffold_1	10394179	10394371	180	2	2	10394179-10394268	10394282-10394371
TU317	scaffold_1	10453796	10454153	358	5.93	1	10453796-10454153
TU318	scaffold_1	10454281	10454681	401	10.3	1	10454281-10454681
TU319	scaffold_1	10455144	10455351	208	13.53	1	10455144-10455351
TU320	scaffold_1	10455459	10456050	592	20.61	1	10455459-10456050
TU321	scaffold_1	10458306	10458496	191	4.08	1	10458306-10458496
TU322	scaffold_1	10458505	10458689	184	5.33	2	10458505-10458598	10458600-10458689
TU323	scaffold_1	10459709	10459965	257	3.11	1	10459709-10459965
TU324	scaffold_1	10460934	10461112	179	2.01	1	10460934-10461112
TU325	scaffold_1	10493683	10493877	195	2.42	1	10493683-10493877
TU326	scaffold_1	10624382	10624722	310	2.82	3	10624382-10624471	10624487-10624617	10624634-10624722
TU327	scaffold_1	10641937	10642119	183	2.75	1	10641937-10642119
TU328	scaffold_1	10751943	10752102	155	2.08	2	10751943-10752007	10752013-10752102
TU329	scaffold_1	10752136	10752388	253	7.79	1	10752136-10752388
TU330	scaffold_1	10755127	10755373	247	4.62	1	10755127-10755373
TU331	scaffold_1	10755748	10755913	166	4.29	1	10755748-10755913
TU332	scaffold_1	10756826	10759688	2115	26.16	8	10756826-10756915	10756965-10757054	10757061-10757211	10757215-10757375	10757380-10757511	10757515-10757914	10757920-10758795	10759474-10759688
TU333	scaffold_1	10832708	10832891	182	2.9	2	10832708-10832797	10832800-10832891
TU334	scaffold_1	10839570	10839918	349	8.94	1	10839570-10839918
TU335	scaffold_1	10897327	10897901	575	21.91	1	10897327-10897901
TU336	scaffold_1	10908242	10908412	171	2.36	1	10908242-10908412
TU337	scaffold_1	10908766	10909136	337	2.85	3	10908766-10908858	10908876-10909029	10909047-10909136
TU338	scaffold_1	10918278	10918452	175	2.06	1	10918278-10918452
TU339	scaffold_1	10984068	10984246	152	2	2	10984068-10984141	10984169-10984246
TU340	scaffold_1	10984296	10984477	175	2.42	2	10984296-10984385	10984393-10984477
TU341	scaffold_1	11010450	11010957	495	5.59	2	11010450-11010766	11010780-11010957
TU342	scaffold_1	11011349	11012034	636	4.84	3	11011349-11011450	11011453-11011573	11011622-11012034
TU343	scaffold_1	11027992	11028183	180	3.49	2	11027992-11028081	11028094-11028183
TU344	scaffold_1	11028382	11028572	176	3.26	2	11028382-11028473	11028489-11028572
TU345	scaffold_1	11028587	11028777	180	3	2	11028587-11028676	11028688-11028777
TU346	scaffold_1	11029669	11029827	159	3.28	1	11029669-11029827
TU347	scaffold_1	11053257	11053652	396	41.11	1	11053257-11053652
TU348	scaffold_1	11090177	11090491	315	4.14	1	11090177-11090491
TU349	scaffold_1	11090545	11090715	171	2.35	1	11090545-11090715
TU350	scaffold_1	11090747	11090926	170	2.48	2	11090747-11090836	11090847-11090926
TU351	scaffold_1	11092931	11093119	180	2	2	11092931-11093020	11093030-11093119
TU352	scaffold_1	11093445	11093645	180	2.73	2	11093445-11093534	11093556-11093645
TU353	scaffold_1	11126033	11126234	190	4.72	2	11126033-11126130	11126143-11126234
TU354	scaffold_1	11272872	11273149	278	5.14	1	11272872-11273149
TU355	scaffold_1	11273400	11273917	512	6.29	2	11273400-11273819	11273826-11273917
TU356	scaffold_1	11408630	11408808	179	4.46	1	11408630-11408808
TU357	scaffold_1	11410753	11410943	191	4.71	1	11410753-11410943
TU358	scaffold_1	11435317	11435569	253	8.52	1	11435317-11435569
TU359	scaffold_1	11591161	11591358	180	2	2	11591161-11591250	11591269-11591358
TU360	scaffold_1	11664320	11664503	180	2.77	2	11664320-11664409	11664414-11664503
TU361	scaffold_1	11677727	11677915	180	3.27	2	11677727-11677816	11677826-11677915
TU362	scaffold_1	11727178	11727388	180	3.42	2	11727178-11727267	11727299-11727388
TU363	scaffold_1	11734249	11734493	245	5.88	1	11734249-11734493
TU364	scaffold_1	11827618	11827800	183	3.3	1	11827618-11827800
TU365	scaffold_1	11854288	11854792	505	1804.45	1	11854288-11854792
TU366	scaffold_1	11929783	11929976	180	2	2	11929783-11929872	11929887-11929976
TU367	scaffold_1	12066926	12067143	215	3.1	2	12066926-12067050	12067054-12067143
TU368	scaffold_1	12067354	12067669	304	2.96	2	12067354-12067567	12067580-12067669
TU369	scaffold_1	12257147	12257298	152	12.11	1	12257147-12257298
TU370	scaffold_1	12257928	12258872	836	4.07	5	12257928-12258121	12258130-12258296	12258343-12258432	12258487-12258634	12258636-12258872
TU371	scaffold_1	12259485	12259674	182	3.86	2	12259485-12259574	12259583-12259674
TU372	scaffold_1	12259799	12259992	194	10.12	1	12259799-12259992
TU373	scaffold_1	12287988	12288354	367	13.9	1	12287988-12288354
TU374	scaffold_1	12374811	12374980	150	2.45	2	12374811-12374870	12374891-12374980
TU375	scaffold_1	12475297	12475597	280	3.55	3	12475297-12475386	12475397-12475496	12475508-12475597
TU376	scaffold_1	12476003	12476297	295	10.95	1	12476003-12476297
TU377	scaffold_1	12580476	12580705	230	2.19	1	12580476-12580705
TU378	scaffold_1	12580845	12581371	527	31.42	1	12580845-12581371
TU379	scaffold_1	12605916	12606115	180	2	2	12605916-12606005	12606026-12606115
TU380	scaffold_1	12606575	12606763	180	2.93	2	12606575-12606664	12606674-12606763
TU381	scaffold_1	12607429	12607613	180	2.71	2	12607429-12607518	12607524-12607613
TU382	scaffold_1	12641756	12642316	561	7.51	1	12641756-12642316
TU383	scaffold_1	12664632	12664957	265	2.53	2	12664632-12664718	12664780-12664957
TU384	scaffold_1	12666784	12667207	424	12.08	1	12666784-12667207
TU385	scaffold_1	12727339	12727536	180	2.42	2	12727339-12727428	12727447-12727536
TU386	scaffold_1	12727596	12727944	347	4.14	2	12727596-12727685	12727688-12727944
TU387	scaffold_1	12728727	12728907	181	9.24	1	12728727-12728907
TU388	scaffold_1	12784678	12785155	478	7.31	1	12784678-12785155
TU389	scaffold_1	12791394	12791567	174	3.03	1	12791394-12791567
TU390	scaffold_1	12889863	12890057	180	2.91	2	12889863-12889952	12889968-12890057
TU391	scaffold_1	12905285	12905482	198	2.62	1	12905285-12905482
TU392	scaffold_1	12905509	12905699	181	3.91	2	12905509-12905598	12905609-12905699
TU393	scaffold_1	13031649	13031836	180	2	2	13031649-13031738	13031747-13031836
TU394	scaffold_1	13051081	13051280	180	2	2	13051081-13051170	13051191-13051280
TU395	scaffold_1	13144362	13144641	280	20.24	1	13144362-13144641
TU396	scaffold_1	13181457	13181899	429	5.62	2	13181457-13181786	13181801-13181899
TU397	scaffold_1	13248908	13249086	167	2.41	2	13248908-13248966	13248979-13249086
TU398	scaffold_1	13307680	13307965	272	3.25	3	13307680-13307769	13307779-13307870	13307876-13307965
TU399	scaffold_1	13308371	13308622	252	4.33	1	13308371-13308622
TU400	scaffold_1	13314515	13314696	180	2	2	13314515-13314604	13314607-13314696
TU401	scaffold_1	13315296	13315481	180	2	2	13315296-13315385	13315392-13315481
TU402	scaffold_1	13315567	13315756	180	2	2	13315567-13315656	13315667-13315756
TU403	scaffold_1	13333624	13333823	180	3	2	13333624-13333713	13333734-13333823
TU404	scaffold_1	13572023	13572213	180	2	2	13572023-13572112	13572124-13572213
TU405	scaffold_1	13682996	13683255	260	5.93	1	13682996-13683255
TU406	scaffold_1	13687523	13687717	195	6.94	1	13687523-13687717
TU407	scaffold_1	13957419	13960512	1503	20.12	2	13957419-13958586	13960178-13960512
TU408	scaffold_1	13998083	13998331	249	9.68	1	13998083-13998331
TU409	scaffold_1	14077416	14077590	175	2.03	1	14077416-14077590
TU410	scaffold_1	14081021	14081206	186	4.8	1	14081021-14081206
TU411	scaffold_1	14081644	14081830	180	2	2	14081644-14081733	14081741-14081830
TU412	scaffold_1	14177231	14177498	268	5.27	1	14177231-14177498
TU413	scaffold_1	14412636	14412936	301	6.83	1	14412636-14412936
TU414	scaffold_1	14594405	14594601	187	3.32	2	14594405-14594494	14594505-14594601
TU415	scaffold_1	14616213	14616433	221	3.98	1	14616213-14616433
TU416	scaffold_1	14616949	14617177	229	9	1	14616949-14617177
TU417	scaffold_1	14782353	14782529	164	2.01	2	14782353-14782426	14782440-14782529
TU418	scaffold_1	14788142	14788430	289	6.71	1	14788142-14788430
TU419	scaffold_1	14804458	14804652	192	2.65	2	14804458-14804559	14804563-14804652
TU420	scaffold_1	14808569	14808806	238	2.69	1	14808569-14808806
TU421	scaffold_1	14809296	14809576	276	5.17	2	14809296-14809384	14809390-14809576
TU422	scaffold_1	14951240	14951440	180	2	2	14951240-14951329	14951351-14951440
TU423	scaffold_1	14968143	14968335	180	2	2	14968143-14968232	14968246-14968335
TU424	scaffold_1	14971244	14971424	180	2.32	2	14971244-14971333	14971335-14971424
TU425	scaffold_1	14971517	14971716	185	4.96	2	14971517-14971607	14971623-14971716
TU426	scaffold_1	15023316	15023629	314	5.41	1	15023316-15023629
TU427	scaffold_1	15048498	15050062	518	3.82	2	15048498-15048889	15049937-15050062
TU428	scaffold_1	15082067	15082737	671	11.94	1	15082067-15082737
TU429	scaffold_1	15216791	15217394	580	7.96	3	15216791-15216880	15216891-15217034	15217049-15217394
TU430	scaffold_1	15304633	15304945	295	4.27	2	15304633-15304697	15304716-15304945
TU431	scaffold_1	15376080	15376502	306	3.16	3	15376080-15376169	15376285-15376412	15376415-15376502
TU432	scaffold_1	15479415	15479680	266	3.6	1	15479415-15479680
TU433	scaffold_1	15574839	15575025	166	2	2	15574839-15574923	15574945-15575025
TU434	scaffold_1	15606714	15608542	1282	21.73	3	15606714-15606803	15606946-15607149	15607555-15608542
TU435	scaffold_1	15616991	15617191	201	6.77	1	15616991-15617191
TU436	scaffold_1	15666058	15666880	200	13.78	2	15666058-15666167	15666791-15666880
TU437	scaffold_1	15667299	15668544	806	18.14	4	15667299-15667388	15667464-15667655	15667812-15668110	15668320-15668544
TU438	scaffold_1	15677139	15677408	270	9.66	1	15677139-15677408
TU439	scaffold_1	15803309	15803643	295	4.31	2	15803309-15803539	15803580-15803643
TU440	scaffold_1	15803647	15804016	370	4.84	1	15803647-15804016
TU441	scaffold_1	15804286	15804538	238	2.8	2	15804286-15804375	15804391-15804538
TU442	scaffold_1	15843148	15843453	290	3.1	3	15843148-15843237	15843250-15843359	15843364-15843453
TU443	scaffold_1	15845793	15845972	180	2.99	1	15845793-15845972
TU444	scaffold_1	15846650	15846978	317	3.38	2	15846650-15846878	15846891-15846978
TU445	scaffold_1	15922490	15922682	180	2.39	2	15922490-15922579	15922593-15922682
TU446	scaffold_1	15922770	15923105	336	20.08	1	15922770-15923105
TU447	scaffold_1	15944241	15944736	481	9.11	2	15944241-15944330	15944346-15944736
TU448	scaffold_1	16307630	16307869	234	6.39	2	16307630-16307719	16307726-16307869
TU449	scaffold_1	16333496	16334056	553	5.35	2	16333496-16333950	16333959-16334056
TU450	scaffold_1	16552856	16553035	180	2.5	1	16552856-16553035
TU451	scaffold_1	16571237	16571438	202	4.68	1	16571237-16571438
TU452	scaffold_1	16912589	16912785	180	2	2	16912589-16912678	16912696-16912785
TU453	scaffold_1	16915683	16915870	163	2.12	2	16915683-16915755	16915781-16915870
TU454	scaffold_1	16915988	16916189	180	2.8	2	16915988-16916077	16916100-16916189
TU455	scaffold_1	16916443	16916641	196	2.71	2	16916443-16916548	16916552-16916641
TU456	scaffold_1	16916837	16917465	604	3.71	3	16916837-16916928	16916931-16917341	16917365-16917465
TU457	scaffold_1	16920935	16921159	225	4.64	1	16920935-16921159
TU458	scaffold_1	16921500	16921695	196	5.49	1	16921500-16921695
TU459	scaffold_1	16924783	16924976	181	4.39	2	16924783-16924873	16924887-16924976
TU460	scaffold_1	16925447	16925625	179	2.51	1	16925447-16925625
TU461	scaffold_1	16926838	16927268	397	2.68	3	16926838-16927024	16927035-16927156	16927181-16927268
TU462	scaffold_1	16974100	16974286	180	2	2	16974100-16974189	16974197-16974286
TU463	scaffold_1	17060948	17061218	257	4.88	2	17060948-17061090	17061105-17061218
TU464	scaffold_1	17154319	17154751	433	4.78	1	17154319-17154751
TU465	scaffold_1	17170621	17171030	410	4.61	1	17170621-17171030
TU466	scaffold_1	17701774	17705281	710	13.08	2	17701774-17702310	17705109-17705281
TU467	scaffold_1	17702436	17703110	671	6.95	2	17702436-17702829	17702834-17703110
TU468	scaffold_1	17703118	17703558	441	11.78	1	17703118-17703558
TU469	scaffold_1	17704587	17704770	183	3.03	2	17704587-17704676	17704678-17704770
TU470	scaffold_1	17705441	17705622	160	2	2	17705441-17705511	17705534-17705622
TU471	scaffold_1	17705700	17705877	178	3.01	1	17705700-17705877
TU472	scaffold_1	18054533	18054944	412	48.06	1	18054533-18054944
TU473	scaffold_1	18310307	18310498	180	2.43	2	18310307-18310396	18310409-18310498
TU474	scaffold_1	18480830	18481345	506	3.88	3	18480830-18480921	18480927-18481255	18481261-18481345
TU475	scaffold_1	18481716	18481915	180	2.76	2	18481716-18481805	18481826-18481915
TU476	scaffold_1	18482902	18483139	238	4.26	1	18482902-18483139
TU477	scaffold_1	18484714	18484908	180	4	2	18484714-18484803	18484819-18484908
TU478	scaffold_1	18487803	18487997	180	2.66	2	18487803-18487892	18487908-18487997
TU479	scaffold_1	18492487	18492827	326	2.67	3	18492487-18492576	18492584-18492673	18492682-18492827
TU480	scaffold_1	18511350	18511654	277	2.6	3	18511350-18511439	18511461-18511557	18511565-18511654
TU481	scaffold_1	18512263	18512692	422	4.04	2	18512263-18512594	18512603-18512692
TU482	scaffold_1	18514707	18514948	242	2.97	1	18514707-18514948
TU483	scaffold_1	18741500	18741768	269	3.67	1	18741500-18741768
TU484	scaffold_1	19088672	19088863	182	3.88	2	19088672-19088763	19088774-19088863
TU485	scaffold_1	19088876	19089138	263	144.07	1	19088876-19089138
TU486	scaffold_1	19090568	19091091	464	2.33	3	19090568-19090705	19090725-19090802	19090844-19091091
TU487	scaffold_1	19109738	19109938	196	2.3	2	19109738-19109843	19109849-19109938
TU488	scaffold_1	19151676	19151847	165	2.04	2	19151676-19151765	19151773-19151847
TU489	scaffold_1	19439249	19439894	646	10.14	1	19439249-19439894
TU490	scaffold_1	19439947	19440143	189	5.78	2	19439947-19440037	19440046-19440143
TU491	scaffold_1	19440170	19440428	259	4.58	1	19440170-19440428
TU492	scaffold_1	19443503	19443901	388	6.47	2	19443503-19443641	19443653-19443901
TU493	scaffold_1	19444033	19444227	195	28.62	1	19444033-19444227
TU494	scaffold_1	19444309	19445103	795	15.73	1	19444309-19445103
TU495	scaffold_1	19445623	19445810	188	2.21	1	19445623-19445810
TU496	scaffold_1	19445883	19447105	1185	11.18	2	19445883-19446764	19446803-19447105
TU497	scaffold_1	19447658	19447905	248	4.07	1	19447658-19447905
TU498	scaffold_1	19448215	19448422	180	2.24	2	19448215-19448304	19448333-19448422
TU499	scaffold_1	19452733	19452929	191	4.51	2	19452733-19452832	19452839-19452929
TU500	scaffold_1	19477805	19478359	421	8.52	3	19477805-19477894	19477912-19478102	19478220-19478359
TU501	scaffold_1	19528460	19528647	184	4.33	2	19528460-19528551	19528556-19528647
TU502	scaffold_1	19528803	19528985	182	2.8	2	19528803-19528894	19528896-19528985
TU503	scaffold_1	19530065	19530469	389	8.53	3	19530065-19530154	19530165-19530259	19530266-19530469
TU504	scaffold_1	19548706	19549141	436	7.41	1	19548706-19549141
TU505	scaffold_1	19556682	19556840	153	2.41	2	19556682-19556772	19556779-19556840
TU506	scaffold_1	19730595	19730943	316	3.06	3	19730595-19730688	19730704-19730840	19730859-19730943
TU507	scaffold_1	19763417	19763611	195	3.68	1	19763417-19763611
TU508	scaffold_1	19764761	19764927	167	6.28	1	19764761-19764927
TU509	scaffold_1	19785342	19785791	450	4.28	1	19785342-19785791
TU510	scaffold_1	19785925	19786772	848	5.98	1	19785925-19786772
TU511	scaffold_1	19786851	19787413	563	17.9	1	19786851-19787413
TU512	scaffold_1	19787686	19787888	203	78.44	1	19787686-19787888
TU513	scaffold_1	19846528	19846714	187	9.55	1	19846528-19846714
TU514	scaffold_1	19946381	19946579	199	4.58	1	19946381-19946579
TU515	scaffold_1	19946755	19946920	166	2.57	1	19946755-19946920
TU516	scaffold_1	19947812	19948140	318	2.67	2	19947812-19948047	19948059-19948140
TU517	scaffold_1	19948217	19949767	415	5.07	2	19948217-19948316	19949453-19949767
TU518	scaffold_1	19950199	19950584	386	5.1	1	19950199-19950584
TU519	scaffold_1	19950863	19951125	263	6.77	1	19950863-19951125
TU520	scaffold_1	19980247	19980436	190	5.09	1	19980247-19980436
TU521	scaffold_1	19980879	19981090	212	3.06	1	19980879-19981090
TU522	scaffold_1	20043022	20043518	497	13.9	1	20043022-20043518
TU523	scaffold_1	20043654	20043831	172	2	2	20043654-20043743	20043750-20043831
TU524	scaffold_1	20053876	20054066	180	2.98	2	20053876-20053965	20053977-20054066
TU525	scaffold_1	20145033	20145273	241	6.17	1	20145033-20145273
TU526	scaffold_1	20145451	20145780	276	4.06	2	20145451-20145540	20145595-20145780
TU527	scaffold_1	20241274	20241767	494	4.01	1	20241274-20241767
TU528	scaffold_1	20242974	20243153	180	3.03	1	20242974-20243153
TU529	scaffold_1	20245379	20245646	268	6.35	1	20245379-20245646
TU530	scaffold_1	20245686	20246105	341	2.3	4	20245686-20245756	20245785-20245874	20245923-20246012	20246016-20246105
TU531	scaffold_1	20246173	20246483	311	5.52	1	20246173-20246483
TU532	scaffold_1	20318407	20318723	317	12.48	1	20318407-20318723
TU533	scaffold_1	20362868	20363404	532	6.54	2	20362868-20363150	20363156-20363404
TU534	scaffold_1	20365862	20366044	183	2.72	1	20365862-20366044
TU535	scaffold_1	20367994	20368190	178	2.17	2	20367994-20368083	20368103-20368190
TU536	scaffold_1	20388888	20389134	247	2.87	1	20388888-20389134
TU537	scaffold_1	20389371	20389574	202	2.62	2	20389371-20389482	20389485-20389574
TU538	scaffold_1	20390222	20390487	266	3.38	1	20390222-20390487
TU539	scaffold_1	20390629	20390906	278	5.81	1	20390629-20390906
TU540	scaffold_1	20391135	20391388	235	3.23	2	20391135-20391279	20391299-20391388
TU541	scaffold_1	20398534	20398748	215	6.23	1	20398534-20398748
TU542	scaffold_1	20665669	20666101	433	6.01	1	20665669-20666101
TU543	scaffold_1	20675351	20675667	317	3.21	1	20675351-20675667
TU544	scaffold_1	20702376	20702551	169	2.96	2	20702376-20702442	20702450-20702551
TU545	scaffold_1	20815292	20815455	164	5.43	1	20815292-20815455
TU546	scaffold_1	20815564	20816090	527	12.59	1	20815564-20816090
TU547	scaffold_1	20874701	20874886	180	2.88	2	20874701-20874790	20874797-20874886
TU548	scaffold_1	20875048	20875431	374	4.45	2	20875048-20875139	20875150-20875431
TU549	scaffold_1	20906268	20906635	368	2.86	1	20906268-20906635
TU550	scaffold_1	20944254	20944438	180	2	2	20944254-20944343	20944349-20944438
TU551	scaffold_1	21157557	21157738	180	2	2	21157557-21157646	21157649-21157738
TU552	scaffold_1	21436309	21436551	243	8.35	1	21436309-21436551
TU553	scaffold_1	21450622	21450800	166	2	2	21450622-21450709	21450723-21450800
TU554	scaffold_1	21454586	21454876	291	4.14	1	21454586-21454876
TU555	scaffold_1	21720914	21721100	156	2.35	2	21720914-21720979	21721011-21721100
TU556	scaffold_1	21745096	21745292	197	5.93	1	21745096-21745292
TU557	scaffold_1	21746534	21746700	167	16.08	1	21746534-21746700
TU558	scaffold_1	21747504	21748127	624	16.38	1	21747504-21748127
TU559	scaffold_1	21749043	21749284	242	11.16	1	21749043-21749284
TU560	scaffold_1	21750377	21751289	913	48.08	1	21750377-21751289
TU561	scaffold_1	21897820	21898309	490	200.92	1	21897820-21898309
TU562	scaffold_1	21923184	21923364	180	2.79	2	21923184-21923273	21923275-21923364
TU563	scaffold_1	21923393	21923575	180	2	2	21923393-21923482	21923486-21923575
TU564	scaffold_1	21923788	21923992	205	16.61	1	21923788-21923992
TU565	scaffold_1	21928888	21929090	180	2	2	21928888-21928977	21929001-21929090
TU566	scaffold_1	21936220	21936401	171	2	2	21936220-21936300	21936312-21936401
TU567	scaffold_1	22021016	22021223	189	4.94	2	22021016-22021105	22021125-22021223
TU568	scaffold_1	22021345	22021703	359	4.13	1	22021345-22021703
TU569	scaffold_1	22025979	22026179	201	27.3	1	22025979-22026179
TU570	scaffold_1	22033334	22033760	427	9.99	1	22033334-22033760
TU571	scaffold_1	22495524	22496095	567	6.13	2	22495524-22496000	22496006-22496095
TU572	scaffold_1	22496698	22496881	184	2.6	1	22496698-22496881
TU573	scaffold_1	22496915	22497235	321	7.72	1	22496915-22497235
TU574	scaffold_1	22497572	22498341	722	3.89	3	22497572-22497872	22497885-22497976	22498013-22498341
TU575	scaffold_1	22516023	22516198	165	2	2	22516023-22516107	22516119-22516198
TU576	scaffold_1	22516532	22516857	326	3.86	1	22516532-22516857
TU577	scaffold_1	22538208	22538362	155	3.9	1	22538208-22538362
TU578	scaffold_1	22651515	22652312	798	42.97	1	22651515-22652312
TU579	scaffold_1	22652460	22652623	153	2.08	2	22652460-22652549	22652561-22652623
TU580	scaffold_1	22652924	22653136	213	182.53	1	22652924-22653136
TU581	scaffold_1	22689527	22689708	180	2	2	22689527-22689616	22689619-22689708
TU582	scaffold_1	22690129	22690308	180	2	1	22690129-22690308
TU583	scaffold_1	22690411	22690589	179	2.01	1	22690411-22690589
TU584	scaffold_1	22693295	22694291	982	17.08	3	22693295-22694074	22694087-22694198	22694202-22694291
TU585	scaffold_1	22694530	22694940	411	98.97	1	22694530-22694940
TU586	scaffold_1	22719625	22719939	315	584.48	1	22719625-22719939
TU587	scaffold_1	22720077	22720259	183	3.93	1	22720077-22720259
TU588	scaffold_1	22720471	22720648	159	2	2	22720471-22720547	22720567-22720648
TU589	scaffold_1	22736254	22736441	188	4.55	1	22736254-22736441
TU590	scaffold_1	22900788	22901525	733	8.32	2	22900788-22901430	22901436-22901525
TU591	scaffold_1	22916507	22916687	180	2	2	22916507-22916596	22916598-22916687
TU592	scaffold_1	22998067	22998244	178	2.42	1	22998067-22998244
TU593	scaffold_1	23010169	23010508	339	6.35	2	23010169-23010280	23010282-23010508
TU594	scaffold_1	23011615	23012120	506	8.79	1	23011615-23012120
TU595	scaffold_1	23012229	23012404	176	2.88	1	23012229-23012404
TU596	scaffold_1	23052879	23053144	266	4.65	1	23052879-23053144
TU597	scaffold_1	23053487	23053728	241	2.75	2	23053487-23053681	23053683-23053728
TU598	scaffold_1	23054419	23054961	543	10.89	1	23054419-23054961
TU599	scaffold_1	23064432	23065003	572	4.35	1	23064432-23065003
TU600	scaffold_1	23076682	23076900	214	2.43	2	23076682-23076760	23076766-23076900
TU601	scaffold_1	23117182	23117491	305	7.38	2	23117182-23117396	23117402-23117491
TU602	scaffold_1	23171026	23171222	196	2.84	2	23171026-23171131	23171133-23171222
TU603	scaffold_1	23171243	23171610	358	3.85	2	23171243-23171332	23171343-23171610
TU604	scaffold_1	23205264	23205627	364	6.5	1	23205264-23205627
TU605	scaffold_1	23205758	23206074	317	5.09	1	23205758-23206074
TU606	scaffold_1	23208304	23208521	213	5.26	2	23208304-23208393	23208399-23208521
TU607	scaffold_1	23262026	23262226	172	3.26	2	23262026-23262132	23262162-23262226
TU608	scaffold_1	23262564	23262968	386	5.11	2	23262564-23262861	23262881-23262968
TU609	scaffold_1	23297890	23298115	226	5.57	1	23297890-23298115
TU610	scaffold_1	23298422	23298636	215	6.75	1	23298422-23298636
TU611	scaffold_1	23298944	23299129	182	2.86	2	23298944-23299033	23299038-23299129
TU612	scaffold_1	23299244	23299480	237	3.26	1	23299244-23299480
TU613	scaffold_1	23299829	23300010	158	2	2	23299829-23299918	23299943-23300010
TU614	scaffold_1	23300174	23300369	196	3.69	1	23300174-23300369
TU615	scaffold_1	23450017	23450213	180	2	2	23450017-23450106	23450124-23450213
TU616	scaffold_1	23525766	23525974	209	13.33	1	23525766-23525974
TU617	scaffold_1	23550452	23550654	180	2	2	23550452-23550541	23550565-23550654
TU618	scaffold_1	23555618	23555996	379	36.79	1	23555618-23555996
TU619	scaffold_1	23556025	23556179	155	3.46	1	23556025-23556179
TU620	scaffold_1	23649234	23649417	184	4.8	1	23649234-23649417
TU621	scaffold_1	23657647	23657849	203	2.99	1	23657647-23657849
TU622	scaffold_1	23657976	23658193	218	4.06	1	23657976-23658193
TU623	scaffold_1	23692531	23692719	189	3.2	1	23692531-23692719
TU624	scaffold_1	23912648	23912907	260	3.25	1	23912648-23912907
TU625	scaffold_1	24006898	24007099	202	2.47	1	24006898-24007099
TU626	scaffold_1	24042466	24042834	369	12.17	1	24042466-24042834
TU627	scaffold_1	24044431	24044604	174	6.89	1	24044431-24044604
TU628	scaffold_1	24044812	24045018	207	6.93	1	24044812-24045018
TU629	scaffold_1	24045089	24045274	180	3.16	2	24045089-24045178	24045185-24045274
TU630	scaffold_1	24045394	24045645	252	5.6	1	24045394-24045645
TU631	scaffold_1	24045798	24045972	164	3.12	2	24045798-24045848	24045860-24045972
TU632	scaffold_1	24165314	24165501	180	3	2	24165314-24165403	24165412-24165501
TU633	scaffold_1	24193545	24193731	180	3	2	24193545-24193634	24193642-24193731
TU634	scaffold_1	24288269	24288563	260	2.6	2	24288269-24288455	24288491-24288563
TU635	scaffold_1	24316582	24316961	380	8.12	1	24316582-24316961
TU636	scaffold_1	24371329	24371519	180	2	2	24371329-24371418	24371430-24371519
TU637	scaffold_1	24394017	24394298	282	4.31	1	24394017-24394298
TU638	scaffold_1	24397490	24397709	220	3.64	1	24397490-24397709
TU639	scaffold_1	24397749	24397938	190	5.51	1	24397749-24397938
TU640	scaffold_1	24417014	24417477	450	4.15	2	24417014-24417193	24417208-24417477
TU641	scaffold_1	24423815	24424189	375	22.71	1	24423815-24424189
TU642	scaffold_1	24472098	24472276	166	2	2	24472098-24472180	24472194-24472276
TU643	scaffold_1	24496724	24496925	180	2	2	24496724-24496813	24496836-24496925
TU644	scaffold_1	24497450	24497687	236	3.22	2	24497450-24497559	24497562-24497687
TU645	scaffold_1	24499580	24499764	185	2.92	1	24499580-24499764
TU646	scaffold_1	24540101	24540551	451	8.61	1	24540101-24540551
TU647	scaffold_1	24540598	24540992	395	7.18	1	24540598-24540992
TU648	scaffold_1	24541002	24541600	556	4.94	3	24541002-24541091	24541119-24541256	24541273-24541600
TU649	scaffold_1	24585613	24585843	231	3.97	1	24585613-24585843
TU650	scaffold_1	24586207	24587064	855	14.8	2	24586207-24586765	24586769-24587064
TU651	scaffold_1	24616408	24616604	197	4.9	1	24616408-24616604
TU652	scaffold_1	24623874	24624136	245	3.06	3	24623874-24623920	24623924-24624031	24624047-24624136
TU653	scaffold_1	24632338	24632522	180	2	2	24632338-24632427	24632433-24632522
TU654	scaffold_1	24696242	24696443	180	2	2	24696242-24696331	24696354-24696443
TU655	scaffold_1	24725940	24726133	185	2.76	2	24725940-24726034	24726044-24726133
TU656	scaffold_1	24792594	24792792	190	3.27	2	24792594-24792693	24792703-24792792
TU657	scaffold_1	24969373	24969613	241	17.55	1	24969373-24969613
TU658	scaffold_1	24985874	24986129	256	2.81	1	24985874-24986129
TU659	scaffold_1	25009189	25009351	156	2.03	2	25009189-25009278	25009286-25009351
TU660	scaffold_1	25264663	25264846	180	2.92	2	25264663-25264752	25264757-25264846
TU661	scaffold_1	25264911	25265085	162	2.02	2	25264911-25265000	25265014-25265085
TU662	scaffold_1	25291218	25291556	339	16.18	1	25291218-25291556
TU663	scaffold_1	25351897	25352082	180	2.5	2	25351897-25351986	25351993-25352082
TU664	scaffold_1	25362723	25363158	419	3.98	2	25362723-25363051	25363069-25363158
TU665	scaffold_1	25363476	25363669	180	2	2	25363476-25363565	25363580-25363669
TU666	scaffold_1	25364704	25364994	286	6.28	2	25364704-25364899	25364905-25364994
TU667	scaffold_1	25365252	25365450	180	2	2	25365252-25365341	25365361-25365450
TU668	scaffold_1	25372543	25372776	234	57.4	1	25372543-25372776
TU669	scaffold_1	25374384	25374550	167	2.16	1	25374384-25374550
TU670	scaffold_1	25374681	25376168	1488	11.76	1	25374681-25376168
TU671	scaffold_1	25376202	25376437	236	6.77	1	25376202-25376437
TU672	scaffold_1	25376496	25376685	190	4.44	1	25376496-25376685
TU673	scaffold_1	25470179	25470640	396	9.78	2	25470179-25470480	25470547-25470640
TU674	scaffold_1	25524217	25524405	180	2	2	25524217-25524306	25524316-25524405
TU675	scaffold_1	25647664	25647867	204	13.23	1	25647664-25647867
TU676	scaffold_1	25737032	25738323	603	5.34	2	25737032-25737247	25737937-25738323
TU677	scaffold_1	25762571	25762943	373	4.97	1	25762571-25762943
TU678	scaffold_1	25762955	25763379	425	7.89	1	25762955-25763379
TU679	scaffold_1	25828101	25828744	644	15.64	1	25828101-25828744
TU680	scaffold_1	25875870	25876042	173	3.78	1	25875870-25876042
TU681	scaffold_1	25877927	25878344	418	5.87	1	25877927-25878344
TU682	scaffold_1	25881613	25882004	392	4.34	1	25881613-25882004
TU683	scaffold_1	25882309	25882497	180	2.95	2	25882309-25882398	25882408-25882497
TU684	scaffold_1	25887539	25887811	273	7.83	1	25887539-25887811
TU685	scaffold_1	25889223	25890652	600	18.82	4	25889223-25889487	25889545-25889634	25889644-25889728	25890493-25890652
TU686	scaffold_1	25889836	25890036	180	2.26	2	25889836-25889925	25889947-25890036
TU687	scaffold_1	25890243	25890456	203	5.35	2	25890243-25890355	25890367-25890456
TU688	scaffold_1	25890660	25890845	180	2.01	2	25890660-25890749	25890756-25890845
TU689	scaffold_1	25891139	25892101	709	23.15	2	25891139-25891755	25892010-25892101
TU690	scaffold_1	25892264	25892453	190	3.15	1	25892264-25892453
TU691	scaffold_1	25892648	25892835	188	5.43	1	25892648-25892835
TU692	scaffold_1	25989004	25989189	180	2.81	2	25989004-25989093	25989100-25989189
TU693	scaffold_1	26040076	26040233	158	5.84	1	26040076-26040233
TU694	scaffold_1	26081873	26082230	358	25.52	1	26081873-26082230
TU695	scaffold_1	26088244	26088440	197	3.98	1	26088244-26088440
TU696	scaffold_1	26122988	26123245	258	11.77	1	26122988-26123245
TU697	scaffold_1	26421754	26421983	230	13.3	1	26421754-26421983
TU698	scaffold_1	26425118	26425485	351	5.08	2	26425118-26425207	26425225-26425485
TU699	scaffold_1	26425512	26426160	649	13.97	1	26425512-26426160
TU700	scaffold_1	26426262	26426938	668	9.28	2	26426262-26426733	26426743-26426938
TU701	scaffold_1	26427220	26428576	948	35.41	3	26427220-26427510	26427513-26427613	26428021-26428576
TU702	scaffold_1	26427625	26427926	302	3.46	1	26427625-26427926
TU703	scaffold_1	26470165	26470400	236	26.99	1	26470165-26470400
TU704	scaffold_1	26470939	26471741	790	13.33	2	26470939-26471054	26471068-26471741
TU705	scaffold_1	26474806	26475543	623	3.86	5	26474806-26474899	26474901-26474990	26475054-26475120	26475161-26475250	26475262-26475543
TU706	scaffold_1	26475785	26475975	191	3.37	1	26475785-26475975
TU707	scaffold_1	26475989	26476306	301	4.16	3	26475989-26476078	26476091-26476211	26476217-26476306
TU708	scaffold_1	26507303	26507510	208	4.1	1	26507303-26507510
TU709	scaffold_1	26548276	26548496	221	33.78	1	26548276-26548496
TU710	scaffold_1	26549723	26549913	186	3.87	2	26549723-26549812	26549818-26549913
TU711	scaffold_1	26707536	26707845	310	8.68	1	26707536-26707845
TU712	scaffold_1	26714457	26714649	180	2.39	2	26714457-26714546	26714560-26714649
TU713	scaffold_1	26715113	26715453	322	4.28	2	26715113-26715202	26715222-26715453
TU714	scaffold_1	26732153	26732331	179	2.87	1	26732153-26732331
TU715	scaffold_1	26765850	26766185	336	30.26	1	26765850-26766185
TU716	scaffold_1	26805872	26806149	278	7.45	1	26805872-26806149
TU717	scaffold_1	26813262	26813434	157	2.04	2	26813262-26813351	26813368-26813434
TU718	scaffold_1	26813756	26813914	159	2.25	1	26813756-26813914
TU719	scaffold_1	26848097	26848286	180	2.26	2	26848097-26848186	26848197-26848286
TU720	scaffold_1	26850370	26850543	174	3.1	1	26850370-26850543
TU721	scaffold_1	26850711	26851071	237	2.3	3	26850711-26850800	26850864-26850920	26850982-26851071
TU722	scaffold_1	26851962	26852139	178	2.57	1	26851962-26852139
TU723	scaffold_1	26858575	26858924	335	2.97	2	26858575-26858664	26858680-26858924
TU724	scaffold_1	26858943	26859195	253	7.7	1	26858943-26859195
TU725	scaffold_1	26977498	26977848	351	5.42	1	26977498-26977848
TU726	scaffold_1	26978333	26979086	615	13.66	3	26978333-26978544	26978670-26978979	26978994-26979086
TU727	scaffold_1	27009099	27009257	159	3.29	1	27009099-27009257
TU728	scaffold_1	27117156	27117381	226	8.76	1	27117156-27117381
TU729	scaffold_1	27188874	27189066	180	3	2	27188874-27188963	27188977-27189066
TU730	scaffold_1	27269171	27269687	517	12.46	1	27269171-27269687
TU731	scaffold_1	27269694	27270039	292	13.75	2	27269694-27269920	27269975-27270039
TU732	scaffold_1	27291565	27291827	263	6.5	1	27291565-27291827
TU733	scaffold_1	27295178	27295982	805	369.27	1	27295178-27295982
TU734	scaffold_1	27471038	27471210	173	3.12	1	27471038-27471210
TU735	scaffold_1	27584069	27585022	933	27.23	2	27584069-27584680	27584702-27585022
TU736	scaffold_1	27585292	27585825	494	4.36	3	27585292-27585381	27585388-27585701	27585736-27585825
TU737	scaffold_1	27586358	27586628	268	3.33	2	27586358-27586580	27586584-27586628
TU738	scaffold_1	27587734	27587911	163	2	2	27587734-27587823	27587839-27587911
TU739	scaffold_1	27588354	27588661	308	3.99	1	27588354-27588661
TU740	scaffold_1	27761741	27761942	202	16.4	1	27761741-27761942
TU741	scaffold_1	27762018	27762210	193	5.87	1	27762018-27762210
TU742	scaffold_1	27895674	27896261	588	16.85	1	27895674-27896261
TU743	scaffold_1	27897612	27897779	168	6.8	1	27897612-27897779
TU744	scaffold_1	27901077	27902044	968	94.27	1	27901077-27902044
TU745	scaffold_1	27905365	27906183	819	10.23	1	27905365-27906183
TU746	scaffold_1	27974668	27974849	180	2	2	27974668-27974757	27974760-27974849
TU747	scaffold_1	27975586	27975758	158	2	2	27975586-27975662	27975678-27975758
TU748	scaffold_1	28098754	28098984	231	7.12	1	28098754-28098984
TU749	scaffold_1	28118723	28120201	1407	5.93	6	28118723-28119039	28119049-28119162	28119164-28119668	28119691-28119927	28119954-28120097	28120112-28120201
TU750	scaffold_1	28120483	28120689	207	7.83	1	28120483-28120689
TU751	scaffold_1	28492503	28492686	184	47.91	1	28492503-28492686
TU752	scaffold_1	28501877	28502163	287	94.07	1	28501877-28502163
TU753	scaffold_1	28506050	28506291	242	7.32	1	28506050-28506291
TU754	scaffold_1	28507549	28507818	270	4.67	1	28507549-28507818
TU755	scaffold_1	28508640	28508835	196	18.2	1	28508640-28508835
TU756	scaffold_1	28510599	28510778	180	2	1	28510599-28510778
TU757	scaffold_1	28558072	28558301	230	3.07	1	28558072-28558301
TU758	scaffold_1	28600933	28601124	190	3.35	2	28600933-28601022	28601025-28601124
TU759	scaffold_1	28601215	28601445	231	9.63	1	28601215-28601445
TU760	scaffold_1	28601507	28605918	3217	12.98	11	28601507-28601993	28601996-28602403	28602407-28602560	28602573-28602662	28603624-28603911	28603925-28604908	28605037-28605127	28605137-28605241	28605261-28605350	28605360-28605471	28605511-28605918
TU761	scaffold_1	28602779	28602963	185	2.58	1	28602779-28602963
TU762	scaffold_1	28615421	28616190	561	8.43	2	28615421-28615559	28615769-28616190
TU763	scaffold_1	28616910	28617240	331	8.7	1	28616910-28617240
TU764	scaffold_1	28617409	28617599	180	2	2	28617409-28617498	28617510-28617599
TU765	scaffold_1	28628695	28629154	460	16.12	1	28628695-28629154
TU766	scaffold_1	28641600	28642255	656	270.65	1	28641600-28642255
TU767	scaffold_1	28642720	28642917	169	2	2	28642720-28642800	28642830-28642917
TU768	scaffold_1	28643104	28643299	196	4.13	1	28643104-28643299
TU769	scaffold_1	28674286	28674465	179	2	2	28674286-28674374	28674376-28674465
TU770	scaffold_1	28761598	28761904	307	49.54	1	28761598-28761904
TU771	scaffold_1	28825816	28826014	199	2.76	1	28825816-28826014
TU772	scaffold_1	28832053	28832253	180	2.95	2	28832053-28832142	28832164-28832253
TU773	scaffold_1	28855839	28856147	309	4.62	1	28855839-28856147
TU774	scaffold_1	28856340	28856806	229	3.3	2	28856340-28856478	28856717-28856806
TU775	scaffold_1	28857727	28858096	324	2.18	3	28857727-28857816	28857843-28857986	28858007-28858096
TU776	scaffold_1	28898185	28898401	217	2.65	1	28898185-28898401
TU777	scaffold_1	28922130	28923543	310	20.88	2	28922130-28922324	28923429-28923543
TU778	scaffold_1	28923603	28923787	185	16.71	1	28923603-28923787
TU779	scaffold_1	29076193	29076675	464	2.94	3	29076193-29076392	29076400-29076573	29076586-29076675
TU780	scaffold_1	29094635	29094839	205	3.86	1	29094635-29094839
TU781	scaffold_1	29261759	29262145	387	6.02	1	29261759-29262145
TU782	scaffold_1	29265645	29266032	379	6.7	2	29265645-29265933	29265943-29266032
TU783	scaffold_1	29407712	29407910	180	2	2	29407712-29407801	29407821-29407910
TU784	scaffold_1	29408491	29408685	180	2	2	29408491-29408580	29408596-29408685
TU785	scaffold_1	29482229	29482716	488	4.78	1	29482229-29482716
TU786	scaffold_1	29523353	29523534	182	3.73	1	29523353-29523534
TU787	scaffold_1	29530836	29531712	801	126.2	2	29530836-29531173	29531250-29531712
TU788	scaffold_1	29532369	29532740	371	4.31	2	29532369-29532461	29532463-29532740
TU789	scaffold_1	29532761	29532953	180	3	2	29532761-29532850	29532864-29532953
TU790	scaffold_1	29533433	29533883	451	114.33	1	29533433-29533883
TU791	scaffold_1	29533934	29534256	323	158.76	1	29533934-29534256
TU792	scaffold_1	29554262	29554767	506	6.16	1	29554262-29554767
TU793	scaffold_1	29564349	29564564	216	6.16	1	29564349-29564564
TU794	scaffold_1	29687717	29687898	180	2.94	2	29687717-29687806	29687809-29687898
TU795	scaffold_1	29719959	29720165	179	2.12	2	29719959-29720048	29720077-29720165
TU796	scaffold_1	29771202	29771763	509	4.74	3	29771202-29771444	29771477-29771566	29771588-29771763
TU797	scaffold_1	29771861	29772052	172	2	2	29771861-29771944	29771965-29772052
TU798	scaffold_1	29814895	29815084	190	3.95	1	29814895-29815084
TU799	scaffold_1	30003372	30003674	303	18.11	1	30003372-30003674
TU800	scaffold_1	30148507	30148700	180	2	2	30148507-30148596	30148611-30148700
TU801	scaffold_1	30187549	30187708	160	2.69	1	30187549-30187708
TU802	scaffold_1	30210462	30210639	178	2.02	1	30210462-30210639
TU803	scaffold_1	30226706	30226890	180	2	2	30226706-30226795	30226801-30226890
TU804	scaffold_1	30292438	30293319	820	7.7	3	30292438-30292919	30292940-30293221	30293264-30293319
TU805	scaffold_1	30418714	30419545	814	56.68	2	30418714-30418803	30418822-30419545
TU806	scaffold_1	30456597	30456764	165	2.45	2	30456597-30456704	30456708-30456764
TU807	scaffold_1	30456994	30457187	194	4.64	1	30456994-30457187
TU808	scaffold_1	30571379	30571804	389	4.74	3	30571379-30571469	30571472-30571562	30571598-30571804
TU809	scaffold_1	30680937	30681172	236	2.61	1	30680937-30681172
TU810	scaffold_1	30872246	30872398	153	2.35	1	30872246-30872398
TU811	scaffold_1	30911672	30911865	194	5.52	1	30911672-30911865
TU812	scaffold_1	30923971	30927110	909	34.85	2	30923971-30924622	30926854-30927110
TU813	scaffold_1	30967100	30967271	172	8.3	1	30967100-30967271
TU814	scaffold_1	30975208	30975410	200	3.19	2	30975208-30975317	30975321-30975410
TU815	scaffold_1	30975840	30976011	172	2.06	1	30975840-30976011
TU816	scaffold_1	30976156	30976339	180	2	2	30976156-30976245	30976250-30976339
TU817	scaffold_1	30976501	30978041	1226	51.68	2	30976501-30977402	30977718-30978041
TU818	scaffold_1	30994401	30994774	360	9.79	2	30994401-30994704	30994719-30994774
TU819	scaffold_1	31041790	31042543	746	7.48	2	31041790-31042445	31042454-31042543
TU820	scaffold_1	31114020	31114206	180	2	2	31114020-31114109	31114117-31114206
TU821	scaffold_1	31159723	31159930	180	2.55	2	31159723-31159812	31159841-31159930
TU822	scaffold_1	31209974	31210167	178	4.67	2	31209974-31210106	31210123-31210167
TU823	scaffold_1	31258235	31258581	323	2.28	3	31258235-31258324	31258332-31258474	31258492-31258581
TU824	scaffold_1	31258875	31259069	180	2.98	2	31258875-31258964	31258980-31259069
TU825	scaffold_1	31263426	31263631	206	3.39	1	31263426-31263631
TU826	scaffold_1	31278228	31278474	247	363.99	1	31278228-31278474
TU827	scaffold_1	31278791	31278979	180	2.36	2	31278791-31278880	31278890-31278979
TU828	scaffold_1	31279055	31279248	194	4.56	1	31279055-31279248
TU829	scaffold_1	31332948	31333195	248	2.83	1	31332948-31333195
TU830	scaffold_1	31333749	31333905	157	3.32	1	31333749-31333905
TU831	scaffold_1	31334244	31334431	188	3.1	1	31334244-31334431
TU832	scaffold_1	31334633	31334886	254	5.24	1	31334633-31334886
TU833	scaffold_1	31337484	31340022	1422	60.94	4	31337484-31338109	31338778-31339049	31339057-31339155	31339598-31340022
TU834	scaffold_1	31359162	31359358	185	3.89	2	31359162-31359252	31359265-31359358
TU835	scaffold_1	31369871	31370056	180	2.56	2	31369871-31369960	31369967-31370056
TU836	scaffold_1	31379254	31379766	513	36.31	1	31379254-31379766
TU837	scaffold_1	31416696	31416890	187	4.97	2	31416696-31416786	31416795-31416890
TU838	scaffold_1	31452362	31452545	152	2	2	31452362-31452424	31452457-31452545
TU839	scaffold_1	31511709	31511905	197	20.93	1	31511709-31511905
TU840	scaffold_1	31512025	31512222	165	2	2	31512025-31512099	31512133-31512222
TU841	scaffold_1	31512266	31512655	382	4.23	3	31512266-31512355	31512361-31512562	31512566-31512655
TU842	scaffold_1	31667047	31667402	346	3.09	2	31667047-31667307	31667318-31667402
TU843	scaffold_1	31671887	31672835	949	18.69	1	31671887-31672835
TU844	scaffold_1	31704544	31704737	180	2.92	2	31704544-31704633	31704648-31704737
TU845	scaffold_1	31705549	31705724	176	2.05	1	31705549-31705724
TU846	scaffold_1	31705794	31705988	179	2.01	2	31705794-31705882	31705899-31705988
TU847	scaffold_1	31825978	31826277	251	5.15	2	31825978-31826104	31826154-31826277
TU848	scaffold_1	31838495	31838773	276	2.61	2	31838495-31838584	31838588-31838773
TU849	scaffold_1	31838893	31839116	224	5.34	1	31838893-31839116
TU850	scaffold_1	31841162	31841344	180	2	2	31841162-31841251	31841255-31841344
TU851	scaffold_1	31841712	31841933	222	4.14	1	31841712-31841933
TU852	scaffold_1	31841991	31842183	180	2	2	31841991-31842080	31842094-31842183
TU853	scaffold_1	31970914	31971153	240	4.47	1	31970914-31971153
TU854	scaffold_1	31971496	31971797	302	30.99	1	31971496-31971797
TU855	scaffold_1	32054366	32054526	161	25.09	1	32054366-32054526
TU856	scaffold_1	32061053	32061515	367	3.77	3	32061053-32061262	32061271-32061360	32061449-32061515
TU857	scaffold_1	32063704	32063907	204	3.73	1	32063704-32063907
TU858	scaffold_1	32063987	32064242	222	6.14	2	32063987-32064051	32064086-32064242
TU859	scaffold_1	32075905	32076504	600	7.21	1	32075905-32076504
TU860	scaffold_1	32086458	32086643	184	2.78	2	32086458-32086547	32086550-32086643
TU861	scaffold_1	32157631	32157827	184	2.78	2	32157631-32157724	32157738-32157827
TU862	scaffold_1	32175421	32176288	833	18.12	3	32175421-32175751	32175754-32175861	32175895-32176288
TU863	scaffold_1	32202989	32203159	171	2.87	1	32202989-32203159
TU864	scaffold_1	32203245	32203438	180	2.91	2	32203245-32203334	32203349-32203438
TU865	scaffold_1	32277833	32278501	518	28.42	3	32277833-32278065	32278207-32278401	32278412-32278501
TU866	scaffold_1	32280233	32280874	642	4.45	1	32280233-32280874
TU867	scaffold_1	32281298	32281499	188	3.77	2	32281298-32281395	32281410-32281499
TU868	scaffold_1	32287765	32287966	180	2	2	32287765-32287854	32287877-32287966
TU869	scaffold_1	32340433	32340699	267	170.22	1	32340433-32340699
TU870	scaffold_1	32341002	32341263	262	17.99	1	32341002-32341263
TU871	scaffold_1	32344259	32344481	223	4.12	1	32344259-32344481
TU872	scaffold_1	32344953	32345328	361	5.42	2	32344953-32345221	32345237-32345328
TU873	scaffold_1	32345439	32345637	199	6.06	1	32345439-32345637
TU874	scaffold_1	32395092	32395310	219	64.52	1	32395092-32395310
TU875	scaffold_1	32425586	32426050	465	21.06	1	32425586-32426050
TU876	scaffold_1	32488601	32488834	234	5.02	1	32488601-32488834
TU877	scaffold_1	32603374	32603888	515	14.3	1	32603374-32603888
TU878	scaffold_1	32652310	32652489	180	3	1	32652310-32652489
TU879	scaffold_1	32812915	32813092	178	2.85	1	32812915-32813092
TU880	scaffold_1	33027400	33027582	183	2.89	1	33027400-33027582
TU881	scaffold_1	33027860	33028040	157	2.03	2	33027860-33027926	33027951-33028040
TU882	scaffold_1	33084373	33084631	246	2.42	2	33084373-33084462	33084476-33084631
TU883	scaffold_1	33084731	33084943	208	2.92	2	33084731-33084820	33084826-33084943
TU884	scaffold_1	33085028	33085250	213	2.54	2	33085028-33085177	33085188-33085250
TU885	scaffold_1	33114154	33114336	180	2.9	2	33114154-33114243	33114247-33114336
TU886	scaffold_1	33119686	33119882	192	3.89	2	33119686-33119782	33119788-33119882
TU887	scaffold_1	33127696	33128121	426	7.12	1	33127696-33128121
TU888	scaffold_1	33141054	33141227	174	3.59	1	33141054-33141227
TU889	scaffold_1	33181618	33181796	179	2.01	1	33181618-33181796
TU890	scaffold_1	33203954	33204879	913	4.8	2	33203954-33204678	33204692-33204879
TU891	scaffold_1	33214830	33215044	204	3.61	2	33214830-33214942	33214954-33215044
TU892	scaffold_1	33215136	33215394	259	9.31	1	33215136-33215394
TU893	scaffold_1	33215749	33215946	180	2.83	2	33215749-33215838	33215857-33215946
TU894	scaffold_1	33216093	33216354	260	3.34	2	33216093-33216262	33216265-33216354
TU895	scaffold_1	33216405	33216625	221	5.68	1	33216405-33216625
TU896	scaffold_1	33216895	33217828	910	8.54	2	33216895-33217538	33217563-33217828
TU897	scaffold_1	33282134	33283013	809	4.66	3	33282134-33282620	33282635-33282894	33282952-33283013
TU898	scaffold_1	33329555	33329909	246	4.35	2	33329555-33329644	33329754-33329909
TU899	scaffold_1	33506417	33506574	158	2.39	1	33506417-33506574
TU900	scaffold_1	33507041	33507241	201	7.54	1	33507041-33507241
TU901	scaffold_1	33507454	33507671	213	7.28	2	33507454-33507556	33507562-33507671
TU902	scaffold_1	33519689	33520078	390	4.82	1	33519689-33520078
TU903	scaffold_1	33656361	33656522	162	5.41	1	33656361-33656522
TU904	scaffold_1	33665515	33665706	180	2	2	33665515-33665604	33665617-33665706
TU905	scaffold_1	33674841	33675821	981	9.34	1	33674841-33675821
TU906	scaffold_1	33698063	33698620	430	12.55	2	33698063-33698212	33698341-33698620
TU907	scaffold_1	33726377	33726565	180	2	2	33726377-33726466	33726476-33726565
TU908	scaffold_1	33774778	33775096	319	44.01	1	33774778-33775096
TU909	scaffold_1	33776044	33776544	501	20.34	1	33776044-33776544
TU910	scaffold_1	33776679	33776877	196	6.47	2	33776679-33776774	33776778-33776877
TU911	scaffold_1	33778890	33779359	470	38.09	1	33778890-33779359
TU912	scaffold_1	33779634	33780413	763	5.46	3	33779634-33779941	33779947-33780084	33780097-33780413
TU913	scaffold_1	33780808	33781008	201	6.02	1	33780808-33781008
TU914	scaffold_1	33782345	33782625	281	6.36	1	33782345-33782625
TU915	scaffold_1	33782817	33783215	399	15.78	1	33782817-33783215
TU916	scaffold_1	33783481	33783752	272	7.06	1	33783481-33783752
TU917	scaffold_1	33851306	33851482	175	2.99	2	33851306-33851404	33851407-33851482
TU918	scaffold_1	33902442	33902624	180	2	2	33902442-33902531	33902535-33902624
TU919	scaffold_1	33903968	33904149	180	2	2	33903968-33904057	33904060-33904149
TU920	scaffold_1	33950182	33950536	355	10.87	1	33950182-33950536
TU921	scaffold_1	33950787	33951080	294	12.12	1	33950787-33951080
TU922	scaffold_1	33951127	33951368	242	6.52	1	33951127-33951368
TU923	scaffold_1	33951536	33951739	204	25.04	1	33951536-33951739
TU924	scaffold_1	33965643	33966097	416	4.2	2	33965643-33965718	33965758-33966097
TU925	scaffold_1	34072559	34073028	447	5.04	3	34072559-34072791	34072810-34072913	34072919-34073028
TU926	scaffold_1	34073351	34073508	158	3.15	1	34073351-34073508
TU927	scaffold_1	34143287	34143481	188	3.27	2	34143287-34143384	34143392-34143481
TU928	scaffold_1	34377687	34377923	237	4.17	1	34377687-34377923
TU929	scaffold_1	34378042	34378393	270	2.31	3	34378042-34378131	34378155-34378244	34378304-34378393
TU930	scaffold_1	34440823	34441113	291	11.13	1	34440823-34441113
TU931	scaffold_1	34441201	34441422	222	14.98	1	34441201-34441422
TU932	scaffold_1	34441456	34442820	1321	27.47	3	34441456-34442388	34442415-34442509	34442528-34442820
TU933	scaffold_1	34444727	34444914	180	2	2	34444727-34444816	34444825-34444914
TU934	scaffold_1	34567308	34567809	502	35.5	1	34567308-34567809
TU935	scaffold_1	34617834	34618008	175	2.06	1	34617834-34618008
TU936	scaffold_1	34709368	34709780	392	6.72	2	34709368-34709414	34709436-34709780
TU937	scaffold_1	34709834	34710144	282	3.71	2	34709834-34710029	34710059-34710144
TU938	scaffold_1	34860007	34860902	896	29.23	1	34860007-34860902
TU939	scaffold_1	34899585	34899769	180	2	2	34899585-34899674	34899680-34899769
TU940	scaffold_1	34920835	34921440	180	2.43	2	34920835-34920924	34921351-34921440
TU941	scaffold_1	35011227	35011452	226	3.97	1	35011227-35011452
TU942	scaffold_1	35038701	35040327	1304	20.9	2	35038701-35039512	35039836-35040327
TU943	scaffold_1	35047270	35049257	1979	40.83	2	35047270-35047359	35047369-35049257
TU944	scaffold_1	35058416	35059230	803	7.9	2	35058416-35058813	35058826-35059230
TU945	scaffold_1	35059243	35060200	675	6.8	2	35059243-35059442	35059726-35060200
TU946	scaffold_1	35096740	35096923	184	5.79	1	35096740-35096923
TU947	scaffold_1	35096968	35097247	280	45.56	1	35096968-35097247
TU948	scaffold_1	35127710	35128029	320	3.22	1	35127710-35128029
TU949	scaffold_1	35186251	35186900	631	16.39	2	35186251-35186326	35186346-35186900
TU950	scaffold_1	35232786	35233064	279	6.12	1	35232786-35233064
TU951	scaffold_1	35274900	35275150	251	6.09	1	35274900-35275150
TU952	scaffold_1	35275254	35275654	401	15.47	1	35275254-35275654
TU953	scaffold_1	35298586	35298934	304	3.58	3	35298586-35298683	35298688-35298803	35298845-35298934
TU954	scaffold_1	35299018	35299189	172	3.09	1	35299018-35299189
TU955	scaffold_1	35315195	35315373	179	2.01	1	35315195-35315373
TU956	scaffold_1	35444554	35444737	180	2	2	35444554-35444643	35444648-35444737
TU957	scaffold_1	35479082	35479264	180	2	2	35479082-35479171	35479175-35479264
TU958	scaffold_1	35486341	35486542	193	3.35	2	35486341-35486443	35486453-35486542
TU959	scaffold_1	35486583	35486821	239	4.46	1	35486583-35486821
TU960	scaffold_1	35498069	35498246	170	2.85	2	35498069-35498159	35498168-35498246
TU961	scaffold_1	35505836	35506011	176	2.56	1	35505836-35506011
TU962	scaffold_1	35615577	35615775	198	4.64	2	35615577-35615666	35615668-35615775
TU963	scaffold_1	35654713	35654906	182	2.73	2	35654713-35654802	35654815-35654906
TU964	scaffold_1	35655649	35655819	171	2.48	1	35655649-35655819
TU965	scaffold_1	35657982	35658158	177	2.03	1	35657982-35658158
TU966	scaffold_1	35686218	35686414	179	2	2	35686218-35686307	35686326-35686414
TU967	scaffold_1	35688874	35689059	184	2.46	2	35688874-35688995	35688998-35689059
TU968	scaffold_1	35723570	35723763	180	3.01	2	35723570-35723659	35723674-35723763
TU969	scaffold_1	35747024	35747191	168	3.54	1	35747024-35747191
TU970	scaffold_1	35748116	35748372	257	8.59	1	35748116-35748372
TU971	scaffold_1	35748980	35749206	227	4.06	1	35748980-35749206
TU972	scaffold_1	35784400	35785004	605	103.81	1	35784400-35785004
TU973	scaffold_1	35788365	35788554	190	2.91	1	35788365-35788554
TU974	scaffold_1	35792684	35792872	180	2	2	35792684-35792773	35792783-35792872
TU975	scaffold_1	35794105	35794299	190	3.75	2	35794105-35794204	35794210-35794299
TU976	scaffold_1	35795387	35795783	379	5.86	2	35795387-35795675	35795694-35795783
TU977	scaffold_1	35797345	35797652	260	2.87	3	35797345-35797441	35797463-35797552	35797580-35797652
TU978	scaffold_1	35798811	35799038	226	4.46	2	35798811-35798900	35798903-35799038
TU979	scaffold_1	35898266	35898705	417	4.69	4	35898266-35898358	35898361-35898470	35898476-35898596	35898613-35898705
TU980	scaffold_1	35898748	35898943	192	3.68	2	35898748-35898844	35898849-35898943
TU981	scaffold_1	35960330	35960487	157	2.04	2	35960330-35960396	35960398-35960487
TU982	scaffold_1	35960757	35960951	180	2.34	2	35960757-35960846	35960862-35960951
TU983	scaffold_1	36117426	36117611	186	3.87	1	36117426-36117611
TU984	scaffold_1	36119417	36119613	197	8.19	1	36119417-36119613
TU985	scaffold_1	36182109	36182306	186	4.01	2	36182109-36182198	36182211-36182306
TU986	scaffold_1	36269912	36270508	597	24.13	1	36269912-36270508
TU987	scaffold_1	36294170	36294319	150	15.39	1	36294170-36294319
TU988	scaffold_1	36365715	36365913	199	4.49	1	36365715-36365913
TU989	scaffold_1	36413345	36413537	193	4.88	1	36413345-36413537
TU990	scaffold_1	36584030	36584208	179	2.01	1	36584030-36584208
TU991	scaffold_1	36601041	36601230	180	2	2	36601041-36601130	36601141-36601230
TU992	scaffold_1	36705710	36706030	321	7.85	1	36705710-36706030
TU993	scaffold_1	36783400	36783587	188	3.55	1	36783400-36783587
TU994	scaffold_1	36785337	36785582	246	6.57	1	36785337-36785582
TU995	scaffold_1	36866565	36866802	238	7.07	1	36866565-36866802
TU996	scaffold_1	36867177	36867482	285	3.68	2	36867177-36867371	36867393-36867482
TU997	scaffold_1	36867601	36868166	532	4.39	3	36867601-36867690	36867711-36868062	36868077-36868166
TU998	scaffold_1	36868213	36868420	208	5.87	1	36868213-36868420
TU999	scaffold_1	36947563	36947807	245	7.06	1	36947563-36947807
TU1000	scaffold_1	36947927	36948110	177	2.34	2	36947927-36948013	36948021-36948110
TU1001	scaffold_1	36948876	36949047	172	2.04	1	36948876-36949047
TU1002	scaffold_1	36949173	36949488	301	3.89	2	36949173-36949220	36949236-36949488
TU1003	scaffold_1	37067794	37068101	302	4.71	3	37067794-37067886	37067888-37068006	37068012-37068101
TU1004	scaffold_1	37099061	37099240	180	11.32	1	37099061-37099240
TU1005	scaffold_1	37099811	37100801	991	8.56	1	37099811-37100801
TU1006	scaffold_1	37108171	37108432	262	3.06	1	37108171-37108432
TU1007	scaffold_1	37506175	37506365	191	86.19	1	37506175-37506365
TU1008	scaffold_1	37551452	37551787	336	5.87	1	37551452-37551787
TU1009	scaffold_1	37590116	37590550	435	4.77	1	37590116-37590550
TU1010	scaffold_1	37642989	37643378	385	5.34	2	37642989-37643093	37643099-37643378
TU1011	scaffold_1	37651780	37651960	181	5.41	1	37651780-37651960
TU1012	scaffold_1	37652039	37652241	203	4.41	1	37652039-37652241
TU1013	scaffold_1	37652581	37652794	214	6.68	1	37652581-37652794
TU1014	scaffold_1	37653121	37653316	196	3.97	1	37653121-37653316
TU1015	scaffold_1	37659722	37659921	184	3.11	2	37659722-37659811	37659828-37659921
TU1016	scaffold_1	37660372	37660568	197	3.06	1	37660372-37660568
TU1017	scaffold_1	37660909	37661104	196	2.43	1	37660909-37661104
TU1018	scaffold_1	37762328	37762500	173	4.36	1	37762328-37762500
TU1019	scaffold_1	37791606	37791807	184	8.74	2	37791606-37791695	37791714-37791807
TU1020	scaffold_1	37792168	37792519	343	11.54	2	37792168-37792420	37792430-37792519
TU1021	scaffold_1	37818079	37819271	1193	43.83	1	37818079-37819271
TU1022	scaffold_1	37819332	37819797	466	22.68	1	37819332-37819797
TU1023	scaffold_1	37819824	37820010	180	2.86	2	37819824-37819913	37819921-37820010
TU1024	scaffold_1	37820014	37820562	549	17.61	1	37820014-37820562
TU1025	scaffold_1	37820679	37820967	289	17.44	1	37820679-37820967
TU1026	scaffold_1	37821568	37821773	180	2.28	2	37821568-37821657	37821684-37821773
TU1027	scaffold_1	37821781	37822492	709	4.54	2	37821781-37821944	37821948-37822492
TU1028	scaffold_1	37822629	37823302	674	7.08	1	37822629-37823302
TU1029	scaffold_1	37823745	37823941	197	5.81	1	37823745-37823941
TU1030	scaffold_1	37854015	37854191	177	2.02	1	37854015-37854191
TU1031	scaffold_1	37854374	37854557	163	2.07	2	37854374-37854446	37854468-37854557
TU1032	scaffold_1	37857536	37857735	200	4.89	1	37857536-37857735
TU1033	scaffold_1	37885968	37886140	172	2.03	2	37885968-37886057	37886059-37886140
TU1034	scaffold_1	37887779	37887963	185	4.86	1	37887779-37887963
TU1035	scaffold_1	37894829	37895019	187	3.84	2	37894829-37894918	37894923-37895019
TU1036	scaffold_1	37953798	37953969	172	2.41	1	37953798-37953969
TU1037	scaffold_1	37959712	37959894	180	2	2	37959712-37959801	37959805-37959894
TU1038	scaffold_1	37962995	37963185	180	2	2	37962995-37963084	37963096-37963185
TU1039	scaffold_1	37963997	37964458	462	11.55	1	37963997-37964458
TU1040	scaffold_1	38032328	38032533	206	10.39	1	38032328-38032533
TU1041	scaffold_1	38032812	38033251	370	3.84	3	38032812-38032901	38032968-38033157	38033162-38033251
TU1042	scaffold_1	38033727	38033934	208	3.13	1	38033727-38033934
TU1043	scaffold_1	38034232	38034428	197	2.79	1	38034232-38034428
TU1044	scaffold_1	38061399	38061581	183	5.27	1	38061399-38061581
TU1045	scaffold_1	38061632	38061810	179	4.02	1	38061632-38061810
TU1046	scaffold_1	38091137	38091749	613	82.9	1	38091137-38091749
TU1047	scaffold_1	38092365	38092563	180	2.47	2	38092365-38092454	38092474-38092563
TU1048	scaffold_1	38103172	38103359	180	2.46	2	38103172-38103261	38103270-38103359
TU1049	scaffold_1	38110159	38110475	303	4.49	2	38110159-38110261	38110276-38110475
TU1050	scaffold_1	38110590	38110955	366	6.23	1	38110590-38110955
TU1051	scaffold_1	38110964	38111169	206	7.17	1	38110964-38111169
TU1052	scaffold_1	38111177	38111377	180	2.35	2	38111177-38111266	38111288-38111377
TU1053	scaffold_1	38149702	38150112	344	4.56	2	38149702-38149910	38149978-38150112
TU1054	scaffold_1	38191306	38191750	445	6.22	1	38191306-38191750
TU1055	scaffold_1	38195972	38196379	351	5.99	2	38195972-38196196	38196254-38196379
TU1056	scaffold_1	38211763	38211952	180	3.46	2	38211763-38211852	38211863-38211952
TU1057	scaffold_1	38211993	38212202	210	7.94	1	38211993-38212202
TU1058	scaffold_1	38212718	38212926	209	2.96	1	38212718-38212926
TU1059	scaffold_1	38212996	38213216	221	4	1	38212996-38213216
TU1060	scaffold_1	38245327	38245595	269	5.39	1	38245327-38245595
TU1061	scaffold_1	38245783	38246250	468	42.98	1	38245783-38246250
TU1062	scaffold_1	38361390	38363108	714	39.31	4	38361390-38361480	38361490-38361961	38362021-38362068	38363006-38363108
TU1063	scaffold_1	38362339	38362602	251	2.96	2	38362339-38362428	38362442-38362602
TU1064	scaffold_1	38363409	38363610	161	3.57	2	38363409-38363476	38363518-38363610
TU1065	scaffold_1	38363653	38364459	807	10.86	1	38363653-38364459
TU1066	scaffold_1	38364471	38365342	872	12.2	1	38364471-38365342
TU1067	scaffold_1	38365537	38365977	439	6.41	2	38365537-38365866	38365869-38365977
TU1068	scaffold_1	38366058	38366490	424	12.46	2	38366058-38366387	38366397-38366490
TU1069	scaffold_1	38380769	38380955	187	2.61	1	38380769-38380955
TU1070	scaffold_1	38381269	38381639	371	4.45	1	38381269-38381639
TU1071	scaffold_1	38383800	38383996	180	2	2	38383800-38383889	38383907-38383996
TU1072	scaffold_1	38384125	38384300	174	2.01	2	38384125-38384208	38384211-38384300
TU1073	scaffold_1	38388332	38388510	176	2.3	2	38388332-38388406	38388410-38388510
TU1074	scaffold_1	38388574	38388783	210	5.5	1	38388574-38388783
TU1075	scaffold_1	38389056	38389306	246	2.52	2	38389056-38389145	38389151-38389306
TU1076	scaffold_1	38389347	38389692	346	9.78	1	38389347-38389692
TU1077	scaffold_1	38434360	38434528	169	4.49	1	38434360-38434528
TU1078	scaffold_1	38438321	38438774	437	2.87	3	38438321-38438410	38438423-38438679	38438685-38438774
TU1079	scaffold_1	38439389	38440344	956	14.1	1	38439389-38440344
TU1080	scaffold_1	38440610	38440798	180	2	2	38440610-38440699	38440709-38440798
TU1081	scaffold_1	38441042	38441727	670	5.86	3	38441042-38441131	38441139-38441261	38441271-38441727
TU1082	scaffold_1	38442489	38442681	188	4.77	2	38442489-38442579	38442585-38442681
TU1083	scaffold_1	38442953	38443136	183	3.35	2	38442953-38443045	38443047-38443136
TU1084	scaffold_1	38519157	38519344	180	2.45	2	38519157-38519246	38519255-38519344
TU1085	scaffold_1	38617809	38618021	213	2.29	1	38617809-38618021
TU1086	scaffold_1	38618795	38618949	155	5.81	1	38618795-38618949
TU1087	scaffold_1	38619598	38619782	185	5.77	1	38619598-38619782
TU1088	scaffold_1	38619958	38620237	280	10.5	1	38619958-38620237
TU1089	scaffold_1	38621354	38621513	160	2.23	1	38621354-38621513
TU1090	scaffold_1	38630597	38630790	180	2.57	2	38630597-38630686	38630701-38630790
TU1091	scaffold_1	38652406	38652697	292	19.35	1	38652406-38652697
TU1092	scaffold_1	38652761	38653420	660	46.63	1	38652761-38653420
TU1093	scaffold_1	38679021	38679209	189	2.47	1	38679021-38679209
TU1094	scaffold_1	38679224	38679419	196	3.34	1	38679224-38679419
TU1095	scaffold_1	38767236	38767421	180	4.84	2	38767236-38767325	38767332-38767421
TU1096	scaffold_1	38767475	38767655	161	2.53	2	38767475-38767545	38767566-38767655
TU1097	scaffold_1	38814181	38814357	177	2.03	1	38814181-38814357
TU1098	scaffold_1	38924914	38925103	182	3.44	2	38924914-38925003	38925012-38925103
TU1099	scaffold_1	38943274	38943569	296	7.93	1	38943274-38943569
TU1100	scaffold_1	39034491	39034888	398	40.8	1	39034491-39034888
TU1101	scaffold_1	39104783	39104973	180	2	2	39104783-39104872	39104884-39104973
TU1102	scaffold_1	39154899	39155135	237	7.09	1	39154899-39155135
TU1103	scaffold_1	39155920	39156142	223	3.1	1	39155920-39156142
TU1104	scaffold_1	39156434	39156620	176	2.26	2	39156434-39156519	39156531-39156620
TU1105	scaffold_1	39186937	39187218	282	19.4	1	39186937-39187218
TU1106	scaffold_1	39217032	39217205	174	2.98	1	39217032-39217205
TU1107	scaffold_1	39221695	39221888	194	5.06	1	39221695-39221888
TU1108	scaffold_1	39222385	39222633	249	7.08	1	39222385-39222633
TU1109	scaffold_1	39222845	39223030	181	2.86	2	39222845-39222935	39222941-39223030
TU1110	scaffold_1	39396594	39396783	180	2.45	2	39396594-39396683	39396694-39396783
TU1111	scaffold_1	39735107	39735271	165	2.13	1	39735107-39735271
TU1112	scaffold_1	39895482	39895676	180	2	2	39895482-39895571	39895587-39895676
TU1113	scaffold_1	39899641	39899836	180	2.18	2	39899641-39899730	39899747-39899836
TU1114	scaffold_1	39991713	39991897	180	2	2	39991713-39991802	39991808-39991897
TU1115	scaffold_1	40047703	40047897	180	2.41	2	40047703-40047792	40047808-40047897
TU1116	scaffold_1	40094216	40094740	525	22.79	1	40094216-40094740
TU1117	scaffold_1	40133238	40133424	180	2.98	2	40133238-40133327	40133335-40133424
TU1118	scaffold_1	40336848	40337090	230	2.96	2	40336848-40336937	40336951-40337090
TU1119	scaffold_1	40337096	40337639	544	8.97	1	40337096-40337639
TU1120	scaffold_1	40448539	40449670	1132	27.03	1	40448539-40449670
TU1121	scaffold_1	40472205	40472479	275	42.35	1	40472205-40472479
TU1122	scaffold_1	40475618	40475862	245	6.64	1	40475618-40475862
TU1123	scaffold_1	40475875	40476655	781	5.44	1	40475875-40476655
TU1124	scaffold_1	40476751	40477274	504	4.58	2	40476751-40477068	40477089-40477274
TU1125	scaffold_1	40477309	40477550	242	3.72	1	40477309-40477550
TU1126	scaffold_1	40555641	40555835	180	2	2	40555641-40555730	40555746-40555835
TU1127	scaffold_1	40607309	40607639	331	3.08	1	40607309-40607639
TU1128	scaffold_1	40607757	40607943	171	2	2	40607757-40607837	40607854-40607943
TU1129	scaffold_1	40608037	40608218	154	2.03	2	40608037-40608100	40608129-40608218
TU1130	scaffold_1	40626340	40627177	822	7.3	3	40626340-40626590	40626598-40626696	40626706-40627177
TU1131	scaffold_1	40668131	40668565	435	16.63	1	40668131-40668565
TU1132	scaffold_1	40717873	40718264	384	6.64	2	40717873-40718052	40718061-40718264
TU1133	scaffold_1	40724827	40725021	195	5.91	1	40724827-40725021
TU1134	scaffold_1	40730927	40731104	178	3.03	1	40730927-40731104
TU1135	scaffold_1	40731513	40731737	225	7.68	1	40731513-40731737
TU1136	scaffold_1	40731883	40732227	339	3.15	2	40731883-40732131	40732138-40732227
TU1137	scaffold_1	40837164	40837350	180	3	2	40837164-40837253	40837261-40837350
TU1138	scaffold_1	41055646	41056275	630	73.61	1	41055646-41056275
TU1139	scaffold_1	41178250	41178425	159	2.02	2	41178250-41178339	41178357-41178425
TU1140	scaffold_1	41195153	41195358	206	2.79	1	41195153-41195358
TU1141	scaffold_1	41195503	41196279	220	13.87	2	41195503-41195599	41196157-41196279
TU1142	scaffold_1	41246263	41246475	157	2.78	2	41246263-41246318	41246375-41246475
TU1143	scaffold_1	41247093	41247264	172	3.06	1	41247093-41247264
TU1144	scaffold_1	41251369	41251596	228	4.61	1	41251369-41251596
TU1145	scaffold_1	41251775	41251971	180	2.37	2	41251775-41251864	41251882-41251971
TU1146	scaffold_1	41252809	41252988	180	2.43	1	41252809-41252988
TU1147	scaffold_1	41256112	41256303	187	3.58	2	41256112-41256201	41256207-41256303
TU1148	scaffold_1	41256880	41257067	188	3.02	1	41256880-41257067
TU1149	scaffold_1	41257209	41258829	317	7.61	2	41257209-41257427	41258732-41258829
TU1150	scaffold_1	41358708	41358919	212	7.64	1	41358708-41358919
TU1151	scaffold_1	41452190	41452371	180	2.93	2	41452190-41452279	41452282-41452371
TU1152	scaffold_1	41511616	41511825	162	2	2	41511616-41511702	41511751-41511825
TU1153	scaffold_1	41597418	41597635	218	10.18	1	41597418-41597635
TU1154	scaffold_1	41598647	41598832	180	2.95	2	41598647-41598736	41598743-41598832
TU1155	scaffold_1	41673058	41673232	174	2.41	2	41673058-41673118	41673120-41673232
TU1156	scaffold_1	41967135	41967420	286	3.88	1	41967135-41967420
TU1157	scaffold_1	41972323	41972877	555	4.53	1	41972323-41972877
TU1158	scaffold_1	41972925	41973318	394	3.42	1	41972925-41973318
TU1159	scaffold_1	41973325	41973652	305	3.99	2	41973325-41973539	41973563-41973652
TU1160	scaffold_1	41973894	41974183	290	9.59	1	41973894-41974183
TU1161	scaffold_1	41974445	41974790	346	9.22	1	41974445-41974790
TU1162	scaffold_1	42027302	42027636	335	20.41	1	42027302-42027636
TU1163	scaffold_1	42305299	42305492	192	5.23	2	42305299-42305400	42305403-42305492
TU1164	scaffold_1	42307272	42307455	180	3.92	2	42307272-42307361	42307366-42307455
TU1165	scaffold_1	42307558	42307751	180	2	2	42307558-42307647	42307662-42307751
TU1166	scaffold_1	42309921	42310107	180	2	2	42309921-42310010	42310018-42310107
TU1167	scaffold_1	42441875	42442085	211	8.96	1	42441875-42442085
TU1168	scaffold_1	42442297	42442534	238	9	1	42442297-42442534
TU1169	scaffold_1	42509675	42510240	566	30.84	1	42509675-42510240
TU1170	scaffold_1	42525126	42525402	277	9.02	1	42525126-42525402
TU1171	scaffold_1	42525609	42525796	188	4.56	1	42525609-42525796
TU1172	scaffold_1	42526569	42526800	232	6.77	1	42526569-42526800
TU1173	scaffold_1	42529777	42530200	424	11.83	1	42529777-42530200
TU1174	scaffold_1	42530213	42530409	180	2	2	42530213-42530302	42530320-42530409
TU1175	scaffold_1	42530432	42530982	551	14.37	1	42530432-42530982
TU1176	scaffold_1	42767452	42767690	239	3.65	1	42767452-42767690
TU1177	scaffold_1	42980470	42980659	189	2.54	2	42980470-42980568	42980570-42980659
TU1178	scaffold_1	42980677	42980861	180	2.01	2	42980677-42980766	42980772-42980861
TU1179	scaffold_1	42982672	42983691	1020	5.55	1	42982672-42983691
TU1180	scaffold_1	43004081	43004273	180	2	2	43004081-43004170	43004184-43004273
TU1181	scaffold_1	43085385	43085566	180	2	2	43085385-43085474	43085477-43085566
TU1182	scaffold_1	43115459	43115871	412	5.09	2	43115459-43115598	43115600-43115871
TU1183	scaffold_1	43116116	43116301	180	2.96	2	43116116-43116205	43116212-43116301
TU1184	scaffold_1	43132401	43132747	268	2.9	3	43132401-43132461	43132499-43132588	43132631-43132747
TU1185	scaffold_1	43141127	43141312	180	2.01	2	43141127-43141216	43141223-43141312
TU1186	scaffold_1	43158759	43158947	180	2.73	2	43158759-43158848	43158858-43158947
TU1187	scaffold_1	43159147	43159906	759	10.19	2	43159147-43159703	43159705-43159906
TU1188	scaffold_1	43220629	43220824	180	3	2	43220629-43220718	43220735-43220824
TU1189	scaffold_1	43223826	43225034	1209	35.73	1	43223826-43225034
TU1190	scaffold_1	43270744	43271037	294	89.88	1	43270744-43271037
TU1191	scaffold_1	43400604	43400789	180	2.28	2	43400604-43400693	43400700-43400789
TU1192	scaffold_1	43414758	43415088	307	4.13	2	43414758-43414996	43415021-43415088
TU1193	scaffold_1	43483489	43483660	172	2.09	1	43483489-43483660
TU1194	scaffold_1	43487009	43487238	225	4.37	2	43487009-43487098	43487104-43487238
TU1195	scaffold_1	43487395	43487583	189	5.17	1	43487395-43487583
TU1196	scaffold_1	43702801	43703093	293	4.85	1	43702801-43703093
TU1197	scaffold_1	43703390	43703578	180	3.39	2	43703390-43703479	43703489-43703578
TU1198	scaffold_1	43711960	43712128	150	2.05	2	43711960-43712019	43712039-43712128
TU1199	scaffold_1	43714978	43715175	180	2.87	2	43714978-43715067	43715086-43715175
TU1200	scaffold_1	43819438	43819716	195	2	3	43819438-43819519	43819555-43819610	43819660-43819716
TU1201	scaffold_1	43852131	43852380	250	21.76	1	43852131-43852380
TU1202	scaffold_1	43952067	43952240	174	3.98	1	43952067-43952240
TU1203	scaffold_1	43972504	43972725	222	12.13	1	43972504-43972725
TU1204	scaffold_1	43980167	43981091	917	5.64	2	43980167-43980898	43980907-43981091
TU1205	scaffold_1	44005414	44005638	199	2.94	2	44005414-44005503	44005530-44005638
TU1206	scaffold_1	44006595	44006938	278	4.51	3	44006595-44006692	44006752-44006841	44006849-44006938
TU1207	scaffold_1	44049142	44049323	172	2	2	44049142-44049223	44049234-44049323
TU1208	scaffold_1	44059477	44059659	180	2.97	2	44059477-44059566	44059570-44059659
TU1209	scaffold_1	44067467	44068051	585	12.25	1	44067467-44068051
TU1210	scaffold_1	44068090	44068786	697	9.42	1	44068090-44068786
TU1211	scaffold_1	44070698	44070898	199	3.59	2	44070698-44070791	44070794-44070898
TU1212	scaffold_1	44070931	44071218	288	3.95	1	44070931-44071218
TU1213	scaffold_1	44126939	44127184	246	4.36	1	44126939-44127184
TU1214	scaffold_1	44128175	44128485	301	2.93	2	44128175-44128264	44128275-44128485
TU1215	scaffold_1	44129012	44129246	235	5.42	1	44129012-44129246
TU1216	scaffold_1	44138664	44138870	207	10.84	1	44138664-44138870
TU1217	scaffold_1	44143601	44143794	186	2.64	2	44143601-44143690	44143699-44143794
TU1218	scaffold_1	44186181	44187541	1207	27.49	3	44186181-44186270	44186283-44186784	44186927-44187541
TU1219	scaffold_1	44187912	44188674	763	28.53	1	44187912-44188674
TU1220	scaffold_1	44472696	44472882	180	2	2	44472696-44472785	44472793-44472882
TU1221	scaffold_1	44473069	44473256	180	2	2	44473069-44473158	44473167-44473256
TU1222	scaffold_1	44504285	44504554	270	158	1	44504285-44504554
TU1223	scaffold_1	44708948	44709200	253	2.74	1	44708948-44709200
TU1224	scaffold_1	44716486	44716915	421	19.88	2	44716486-44716547	44716557-44716915
TU1225	scaffold_1	44717032	44717217	186	4.61	1	44717032-44717217
TU1226	scaffold_1	44768249	44768622	374	11.03	1	44768249-44768622
TU1227	scaffold_1	44892205	44892512	308	22.58	1	44892205-44892512
TU1228	scaffold_1	45029967	45030156	180	2	2	45029967-45030056	45030067-45030156
TU1229	scaffold_1	45059207	45059458	252	3.53	1	45059207-45059458
TU1230	scaffold_1	45098096	45098658	505	79.19	2	45098096-45098185	45098244-45098658
TU1231	scaffold_1	45164285	45164503	219	7.47	1	45164285-45164503
TU1232	scaffold_1	45166303	45166466	164	2.15	1	45166303-45166466
TU1233	scaffold_1	45166471	45166655	180	2.69	2	45166471-45166560	45166566-45166655
TU1234	scaffold_1	45285665	45286109	445	9.29	1	45285665-45286109
TU1235	scaffold_1	45286254	45286434	181	5.47	1	45286254-45286434
TU1236	scaffold_1	45323935	45324124	180	2	2	45323935-45324024	45324035-45324124
TU1237	scaffold_1	45343508	45343709	152	2	2	45343508-45343575	45343626-45343709
TU1238	scaffold_1	45345937	45346126	180	2.02	2	45345937-45346026	45346037-45346126
TU1239	scaffold_1	45346327	45346506	180	3.04	1	45346327-45346506
TU1240	scaffold_1	45361342	45361559	218	2.23	1	45361342-45361559
TU1241	scaffold_1	45362565	45363307	743	14.74	1	45362565-45363307
TU1242	scaffold_1	45363814	45364261	308	9.75	2	45363814-45363939	45364080-45364261
TU1243	scaffold_1	45382859	45383029	171	3.12	1	45382859-45383029
TU1244	scaffold_1	45383217	45383583	322	4.29	3	45383217-45383275	45383282-45383396	45383436-45383583
TU1245	scaffold_1	45395620	45396079	414	4.49	2	45395620-45395793	45395840-45396079
TU1246	scaffold_1	45429455	45429665	211	3.21	1	45429455-45429665
TU1247	scaffold_1	45495695	45495895	180	2.33	2	45495695-45495784	45495806-45495895
TU1248	scaffold_1	45610375	45610547	173	2.08	1	45610375-45610547
TU1249	scaffold_1	45867926	45868121	193	4.3	2	45867926-45868028	45868032-45868121
TU1250	scaffold_1	46039073	46039730	658	20.37	1	46039073-46039730
TU1251	scaffold_1	46040493	46041075	560	4.34	2	46040493-46040721	46040745-46041075
TU1252	scaffold_1	46042372	46042563	179	2.42	2	46042372-46042460	46042474-46042563
TU1253	scaffold_1	46043868	46044017	150	8.89	1	46043868-46044017
TU1254	scaffold_1	46044260	46045254	995	13.06	1	46044260-46045254
TU1255	scaffold_1	46045447	46045719	273	11.45	1	46045447-46045719
TU1256	scaffold_1	46049326	46049503	178	2.02	1	46049326-46049503
TU1257	scaffold_1	46221695	46221887	180	2	2	46221695-46221784	46221798-46221887
TU1258	scaffold_1	46244860	46245428	569	18.89	1	46244860-46245428
TU1259	scaffold_1	46246599	46247028	430	4.8	1	46246599-46247028
TU1260	scaffold_1	46247567	46247862	296	4.56	1	46247567-46247862
TU1261	scaffold_1	46314208	46314402	180	2	2	46314208-46314297	46314313-46314402
TU1262	scaffold_1	46332261	46332484	224	15.66	1	46332261-46332484
TU1263	scaffold_1	46332948	46333289	342	17.55	1	46332948-46333289
TU1264	scaffold_1	46348749	46349034	253	3.09	3	46348749-46348821	46348854-46348943	46348945-46349034
TU1265	scaffold_1	46352527	46352713	182	3.9	2	46352527-46352616	46352622-46352713
TU1266	scaffold_1	46366928	46367576	649	11.28	1	46366928-46367576
TU1267	scaffold_1	46413002	46413653	652	7.52	1	46413002-46413653
TU1268	scaffold_1	46431161	46431364	200	2.39	2	46431161-46431270	46431275-46431364
TU1269	scaffold_1	46497944	46498801	253	5.19	2	46497944-46498106	46498712-46498801
TU1270	scaffold_1	46509952	46511251	1300	10.72	1	46509952-46511251
TU1271	scaffold_1	46572742	46572966	225	4.14	1	46572742-46572966
TU1272	scaffold_1	46573102	46573440	316	2.4	3	46573102-46573225	46573239-46573340	46573351-46573440
TU1273	scaffold_1	46612207	46613850	496	316.6	2	46612207-46612312	46613461-46613850
TU1274	scaffold_1	46612693	46613302	610	6.25	1	46612693-46613302
TU1275	scaffold_1	46641063	46641287	225	7.2	1	46641063-46641287
TU1276	scaffold_1	46826498	46826684	180	2.23	2	46826498-46826587	46826595-46826684
TU1277	scaffold_1	46826824	46827008	180	2.55	2	46826824-46826913	46826919-46827008
TU1278	scaffold_1	46839386	46839557	165	2.45	2	46839386-46839454	46839462-46839557
TU1279	scaffold_1	46840923	46841357	402	3.99	4	46840923-46841012	46841020-46841109	46841119-46841250	46841268-46841357
TU1280	scaffold_1	46841528	46841726	180	2	2	46841528-46841617	46841637-46841726
TU1281	scaffold_1	46841962	46842119	158	3.04	1	46841962-46842119
TU1282	scaffold_1	47058564	47058986	423	5.96	1	47058564-47058986
TU1283	scaffold_1	47196061	47196554	494	4.72	1	47196061-47196554
TU1284	scaffold_1	47356517	47356746	230	5.03	1	47356517-47356746
TU1285	scaffold_1	47431400	47431576	177	2.03	1	47431400-47431576
TU1286	scaffold_1	47470105	47470354	249	2.82	2	47470105-47470263	47470265-47470354
TU1287	scaffold_1	47492111	47492491	378	4.52	2	47492111-47492398	47492402-47492491
TU1288	scaffold_1	47513869	47514132	263	8.89	2	47513869-47514041	47514043-47514132
TU1289	scaffold_1	47537241	47537467	227	19.82	1	47537241-47537467
TU1290	scaffold_1	47608298	47608612	315	5.55	1	47608298-47608612
TU1291	scaffold_1	47609146	47609390	245	29.02	1	47609146-47609390
TU1292	scaffold_1	47694474	47694750	277	7.19	1	47694474-47694750
TU1293	scaffold_1	47717146	47717624	477	4.4	2	47717146-47717532	47717535-47717624
TU1294	scaffold_1	47719477	47719658	180	3.96	2	47719477-47719566	47719569-47719658
TU1295	scaffold_1	47770897	47771148	252	23.25	1	47770897-47771148
TU1296	scaffold_1	47912695	47913261	567	32.38	1	47912695-47913261
TU1297	scaffold_1	47983643	47983819	177	2.38	1	47983643-47983819
TU1298	scaffold_1	47984396	47984765	327	2.48	3	47984396-47984485	47984488-47984661	47984703-47984765
TU1299	scaffold_1	47990344	47991199	761	50.54	2	47990344-47991006	47991102-47991199
TU1300	scaffold_1	47991268	47991528	261	34.72	1	47991268-47991528
TU1301	scaffold_1	48028654	48028816	163	2.06	1	48028654-48028816
TU1302	scaffold_1	48067330	48067641	270	2.59	3	48067330-48067419	48067436-48067535	48067562-48067641
TU1303	scaffold_1	48076925	48077119	182	3.87	2	48076925-48077016	48077030-48077119
TU1304	scaffold_1	48078756	48078951	180	2	2	48078756-48078845	48078862-48078951
TU1305	scaffold_1	48102301	48102479	179	2.01	1	48102301-48102479
TU1306	scaffold_1	48124683	48124870	188	6.68	1	48124683-48124870
TU1307	scaffold_1	48125016	48125348	321	2.77	2	48125016-48125216	48125229-48125348
TU1308	scaffold_1	48125515	48125854	338	3.17	2	48125515-48125762	48125765-48125854
TU1309	scaffold_1	48127340	48127520	153	2	2	48127340-48127427	48127456-48127520
TU1310	scaffold_1	48134799	48134987	189	3.79	1	48134799-48134987
TU1311	scaffold_1	48135151	48135551	401	6.58	1	48135151-48135551
TU1312	scaffold_1	48135571	48135782	212	16.32	1	48135571-48135782
TU1313	scaffold_1	48135863	48136228	366	16.21	1	48135863-48136228
TU1314	scaffold_1	48137630	48138420	791	22.75	1	48137630-48138420
TU1315	scaffold_1	48138499	48139482	984	14.78	1	48138499-48139482
TU1316	scaffold_1	48139485	48139677	180	2.77	2	48139485-48139574	48139588-48139677
TU1317	scaffold_1	48139832	48139996	165	2.13	1	48139832-48139996
TU1318	scaffold_1	48145618	48145809	192	4.17	1	48145618-48145809
TU1319	scaffold_1	48147680	48149317	1632	19.89	2	48147680-48148217	48148224-48149317
TU1320	scaffold_1	48159242	48159543	302	8.64	1	48159242-48159543
TU1321	scaffold_1	48162871	48163066	196	4.93	1	48162871-48163066
TU1322	scaffold_1	48163576	48163856	281	4.19	1	48163576-48163856
TU1323	scaffold_1	48179055	48179519	465	4.99	1	48179055-48179519
TU1324	scaffold_1	48179733	48179933	180	2.64	2	48179733-48179822	48179844-48179933
TU1325	scaffold_1	48182116	48182309	194	3.97	1	48182116-48182309
TU1326	scaffold_1	48187898	48188080	183	7.77	1	48187898-48188080
TU1327	scaffold_1	48277001	48277421	421	44.47	1	48277001-48277421
TU1328	scaffold_1	48285122	48285310	180	2.51	2	48285122-48285211	48285221-48285310
TU1329	scaffold_1	48329779	48329983	205	14.04	1	48329779-48329983
TU1330	scaffold_1	48333624	48334386	763	46.24	1	48333624-48334386
TU1331	scaffold_1	48334960	48335155	196	9.44	1	48334960-48335155
TU1332	scaffold_1	48363838	48364099	262	6.71	1	48363838-48364099
TU1333	scaffold_1	48364219	48364775	557	48.91	1	48364219-48364775
TU1334	scaffold_1	48365383	48365584	202	7.11	1	48365383-48365584
TU1335	scaffold_1	48366181	48366388	208	16.88	1	48366181-48366388
TU1336	scaffold_10	144446	144649	180	2.17	2	144446-144535	144560-144649
TU1337	scaffold_10	151420	151790	371	22.31	1	151420-151790
TU1338	scaffold_10	180136	180658	523	6.6	1	180136-180658
TU1339	scaffold_10	180739	180953	180	2.68	2	180739-180828	180864-180953
TU1340	scaffold_10	321624	322038	391	13.48	2	321624-321942	321967-322038
TU1341	scaffold_10	392724	392905	180	3	2	392724-392813	392816-392905
TU1342	scaffold_10	439811	440035	225	4.95	1	439811-440035
TU1343	scaffold_10	440785	440969	185	3.78	1	440785-440969
TU1344	scaffold_10	583499	583867	350	3.89	2	583499-583758	583778-583867
TU1345	scaffold_10	664138	664348	211	3.59	1	664138-664348
TU1346	scaffold_10	991163	991442	280	14.1	1	991163-991442
TU1347	scaffold_10	1026893	1027197	256	2.78	3	1026893-1026982	1026985-1027074	1027122-1027197
TU1348	scaffold_10	1208244	1208468	225	4.76	1	1208244-1208468
TU1349	scaffold_10	1297998	1298178	167	2	2	1297998-1298083	1298098-1298178
TU1350	scaffold_10	1314633	1315449	666	10.46	3	1314633-1314722	1314729-1315211	1315357-1315449
TU1351	scaffold_10	1408925	1409108	180	2.58	2	1408925-1409014	1409019-1409108
TU1352	scaffold_10	1754608	1754801	194	3.02	1	1754608-1754801
TU1353	scaffold_10	1834175	1834327	150	2.01	2	1834175-1834264	1834268-1834327
TU1354	scaffold_10	1834597	1834790	180	2.46	2	1834597-1834686	1834701-1834790
TU1355	scaffold_10	1866918	1867110	176	3.94	2	1866918-1866986	1867004-1867110
TU1356	scaffold_10	1867380	1867562	180	2.45	2	1867380-1867469	1867473-1867562
TU1357	scaffold_10	1867818	1867996	179	2.79	1	1867818-1867996
TU1358	scaffold_10	1964155	1964349	180	2	2	1964155-1964244	1964260-1964349
TU1359	scaffold_10	2024148	2024320	173	3.57	1	2024148-2024320
TU1360	scaffold_10	2061578	2062061	484	9.79	1	2061578-2062061
TU1361	scaffold_10	2184656	2185091	436	8.87	1	2184656-2185091
TU1362	scaffold_10	2227173	2227349	175	2	2	2227173-2227262	2227265-2227349
TU1363	scaffold_10	2461775	2461951	177	8.4	1	2461775-2461951
TU1364	scaffold_10	2509080	2509257	178	2.84	1	2509080-2509257
TU1365	scaffold_10	2510017	2510185	169	2.06	1	2510017-2510185
TU1366	scaffold_10	2581686	2581984	297	4.06	2	2581686-2581870	2581873-2581984
TU1367	scaffold_10	2638220	2638654	432	3.7	2	2638220-2638553	2638557-2638654
TU1368	scaffold_10	2699618	2699804	185	3.59	2	2699618-2699707	2699710-2699804
TU1369	scaffold_10	2700689	2701267	569	3.44	3	2700689-2700782	2700789-2701173	2701178-2701267
TU1370	scaffold_10	2701621	2701800	180	2.05	1	2701621-2701800
TU1371	scaffold_10	2701881	2702297	384	3	3	2701881-2701970	2701996-2702174	2702183-2702297
TU1372	scaffold_10	2704132	2704450	284	3.4	3	2704132-2704222	2704253-2704355	2704361-2704450
TU1373	scaffold_10	2770889	2771078	180	2	2	2770889-2770978	2770989-2771078
TU1374	scaffold_10	2832508	2832782	273	3.26	2	2832508-2832681	2832684-2832782
TU1375	scaffold_10	2992988	2993437	450	3.92	1	2992988-2993437
TU1376	scaffold_10	3004693	3005360	536	5.01	3	3004693-3004782	3004800-3004896	3005012-3005360
TU1377	scaffold_10	3006172	3006344	173	2.51	1	3006172-3006344
TU1378	scaffold_10	3143448	3143625	178	2.01	1	3143448-3143625
TU1379	scaffold_10	3260026	3260277	252	14.25	1	3260026-3260277
TU1380	scaffold_10	3299184	3299376	193	4.66	1	3299184-3299376
TU1381	scaffold_10	3479411	3479569	159	3.01	1	3479411-3479569
TU1382	scaffold_10	3485455	3485646	180	2.98	2	3485455-3485544	3485557-3485646
TU1383	scaffold_10	3576955	3577806	845	20.83	2	3576955-3577707	3577715-3577806
TU1384	scaffold_10	3746804	3747007	204	4.92	1	3746804-3747007
TU1385	scaffold_10	3900986	3901498	483	7.24	3	3900986-3901087	3901099-3901203	3901223-3901498
TU1386	scaffold_10	3915765	3915985	221	4.89	1	3915765-3915985
TU1387	scaffold_10	3961737	3961920	180	3	2	3961737-3961826	3961831-3961920
TU1388	scaffold_10	3962074	3962265	180	2	2	3962074-3962163	3962176-3962265
TU1389	scaffold_10	4050643	4050822	177	2.48	2	4050643-4050734	4050738-4050822
TU1390	scaffold_10	4050862	4051245	347	2.55	3	4050862-4050968	4050995-4051144	4051156-4051245
TU1391	scaffold_10	4130621	4136610	867	19.57	2	4130621-4131243	4136367-4136610
TU1392	scaffold_10	4440076	4440271	196	179.08	1	4440076-4440271
TU1393	scaffold_10	4825422	4825590	169	239.11	1	4825422-4825590
TU1394	scaffold_10	5165592	5165803	183	2.95	2	5165592-5165682	5165712-5165803
TU1395	scaffold_10	5215868	5216352	485	29.29	1	5215868-5216352
TU1396	scaffold_10	5300153	5300719	449	16.61	2	5300153-5300406	5300525-5300719
TU1397	scaffold_10	5414720	5414904	185	2.44	1	5414720-5414904
TU1398	scaffold_10	5430825	5431036	212	4.14	1	5430825-5431036
TU1399	scaffold_10	5512240	5512452	180	2	2	5512240-5512329	5512363-5512452
TU1400	scaffold_10	5520296	5520581	184	4.61	2	5520296-5520388	5520491-5520581
TU1401	scaffold_10	5539608	5540121	514	19.04	1	5539608-5540121
TU1402	scaffold_10	5540166	5540317	152	12.33	1	5540166-5540317
TU1403	scaffold_10	5540399	5540609	211	14.66	1	5540399-5540609
TU1404	scaffold_10	5541068	5541255	180	2.63	2	5541068-5541157	5541166-5541255
TU1405	scaffold_10	5653417	5653665	249	2.89	1	5653417-5653665
TU1406	scaffold_10	5733973	5735189	1175	122.58	2	5733973-5734479	5734522-5735189
TU1407	scaffold_10	5735258	5735477	220	3.25	1	5735258-5735477
TU1408	scaffold_10	5735609	5736246	630	3.54	4	5735609-5735702	5735707-5736019	5736023-5736162	5736164-5736246
TU1409	scaffold_10	5880474	5880651	178	3.12	1	5880474-5880651
TU1410	scaffold_10	5893980	5894173	194	5.02	1	5893980-5894173
TU1411	scaffold_10	5894255	5894452	178	2.22	2	5894255-5894344	5894365-5894452
TU1412	scaffold_10	6030330	6031440	590	46.21	3	6030330-6030708	6030755-6030800	6031276-6031440
TU1413	scaffold_10	6031039	6031189	151	2.25	1	6031039-6031189
TU1414	scaffold_10	6134981	6135222	240	3.08	2	6134981-6135172	6135175-6135222
TU1415	scaffold_10	6209843	6210331	483	5.12	2	6209843-6210184	6210191-6210331
TU1416	scaffold_10	6210484	6210682	180	2	2	6210484-6210573	6210593-6210682
TU1417	scaffold_10	6391557	6391754	198	19.99	1	6391557-6391754
TU1418	scaffold_10	6489431	6489858	428	15.76	1	6489431-6489858
TU1419	scaffold_10	6491906	6492704	335	40.28	2	6491906-6492014	6492479-6492704
TU1420	scaffold_10	6492175	6492397	223	7.65	1	6492175-6492397
TU1421	scaffold_10	6580039	6580359	321	18.19	1	6580039-6580359
TU1422	scaffold_10	6614266	6614455	190	3.63	1	6614266-6614455
TU1423	scaffold_10	6795544	6795730	180	2.98	2	6795544-6795633	6795641-6795730
TU1424	scaffold_10	6821652	6821841	180	2.34	2	6821652-6821741	6821752-6821841
TU1425	scaffold_10	6867316	6867498	180	2.92	2	6867316-6867405	6867409-6867498
TU1426	scaffold_10	6884166	6884350	180	2	2	6884166-6884255	6884261-6884350
TU1427	scaffold_10	6962557	6962751	195	4.61	1	6962557-6962751
TU1428	scaffold_10	6962933	6963460	528	10.68	1	6962933-6963460
TU1429	scaffold_10	6984639	6984847	180	2	2	6984639-6984728	6984758-6984847
TU1430	scaffold_10	7238474	7238672	199	3.49	1	7238474-7238672
TU1431	scaffold_10	7262407	7262596	180	2	2	7262407-7262496	7262507-7262596
TU1432	scaffold_10	7311338	7311592	255	6.65	1	7311338-7311592
TU1433	scaffold_10	7312261	7312768	508	28.24	1	7312261-7312768
TU1434	scaffold_10	7410229	7410411	180	2.48	2	7410229-7410318	7410322-7410411
TU1435	scaffold_10	7411937	7412329	381	4.21	2	7411937-7412227	7412240-7412329
TU1436	scaffold_10	7452139	7452327	164	2	2	7452139-7452228	7452254-7452327
TU1437	scaffold_10	7461245	7461429	182	3.95	2	7461245-7461334	7461338-7461429
TU1438	scaffold_10	7603641	7603893	253	3.52	1	7603641-7603893
TU1439	scaffold_10	7619341	7619541	184	6.27	2	7619341-7619430	7619448-7619541
TU1440	scaffold_10	7619625	7620452	618	34.53	3	7619625-7619714	7619719-7620150	7620357-7620452
TU1441	scaffold_10	7620194	7620353	160	2.17	1	7620194-7620353
TU1442	scaffold_10	7620492	7620705	214	4.67	1	7620492-7620705
TU1443	scaffold_10	7620837	7621051	215	4.54	1	7620837-7621051
TU1444	scaffold_10	7691570	7691800	231	6	1	7691570-7691800
TU1445	scaffold_10	7692981	7693165	183	3.19	2	7692981-7693072	7693075-7693165
TU1446	scaffold_10	7737881	7738067	187	4.25	1	7737881-7738067
TU1447	scaffold_10	7890457	7890988	494	10.48	2	7890457-7890871	7890910-7890988
TU1448	scaffold_10	7891089	7891283	195	6.25	1	7891089-7891283
TU1449	scaffold_10	7891407	7892005	599	6.49	1	7891407-7892005
TU1450	scaffold_10	7892114	7892740	627	20.31	1	7892114-7892740
TU1451	scaffold_10	7919336	7919779	444	14.96	1	7919336-7919779
TU1452	scaffold_10	7990183	7990424	242	2.9	1	7990183-7990424
TU1453	scaffold_10	8092711	8093065	355	20.24	1	8092711-8093065
TU1454	scaffold_10	8183349	8183568	220	5.7	1	8183349-8183568
TU1455	scaffold_10	8265060	8265245	180	2	2	8265060-8265149	8265156-8265245
TU1456	scaffold_10	8284775	8285355	455	4.4	3	8284775-8285038	8285149-8285227	8285244-8285355
TU1457	scaffold_10	8294379	8294570	171	2	2	8294379-8294466	8294488-8294570
TU1458	scaffold_10	8294841	8295155	315	4.36	1	8294841-8295155
TU1459	scaffold_10	8300596	8300897	291	7.73	2	8300596-8300687	8300699-8300897
TU1460	scaffold_10	8377656	8377834	179	2.98	1	8377656-8377834
TU1461	scaffold_10	8405318	8405473	156	2.84	1	8405318-8405473
TU1462	scaffold_10	8424121	8425995	1848	18.81	3	8424121-8424920	8424935-8425507	8425521-8425995
TU1463	scaffold_10	8426326	8426496	171	5.67	1	8426326-8426496
TU1464	scaffold_10	8481592	8481773	167	2.42	2	8481592-8481681	8481697-8481773
TU1465	scaffold_10	8485927	8486240	314	11.71	1	8485927-8486240
TU1466	scaffold_10	8486430	8486680	243	3.86	2	8486430-8486612	8486621-8486680
TU1467	scaffold_10	8538516	8538708	180	2.96	2	8538516-8538605	8538619-8538708
TU1468	scaffold_10	8539147	8539335	185	2.99	2	8539147-8539241	8539246-8539335
TU1469	scaffold_10	8539687	8539878	188	4.2	2	8539687-8539776	8539781-8539878
TU1470	scaffold_10	8635725	8636176	452	2.94	1	8635725-8636176
TU1471	scaffold_10	8670162	8670361	168	2	2	8670162-8670244	8670277-8670361
TU1472	scaffold_10	8674206	8674400	187	2.78	2	8674206-8674295	8674304-8674400
TU1473	scaffold_10	8686758	8687001	183	2.69	2	8686758-8686806	8686868-8687001
TU1474	scaffold_10	8687323	8687724	388	3.4	2	8687323-8687620	8687635-8687724
TU1475	scaffold_10	8687942	8689720	1565	14.95	3	8687942-8688049	8688051-8688664	8688878-8689720
TU1476	scaffold_10	8711798	8711984	180	2.04	2	8711798-8711887	8711895-8711984
TU1477	scaffold_10	8712161	8712343	182	2.88	2	8712161-8712252	8712254-8712343
TU1478	scaffold_10	8714918	8715092	175	2.95	1	8714918-8715092
TU1479	scaffold_10	8715519	8715710	192	3.38	1	8715519-8715710
TU1480	scaffold_10	8715782	8715957	176	5.45	1	8715782-8715957
TU1481	scaffold_10	8747148	8747354	185	2.66	2	8747148-8747237	8747260-8747354
TU1482	scaffold_10	8774460	8775291	411	8.76	3	8774460-8774690	8774722-8774811	8775202-8775291
TU1483	scaffold_10	8775344	8775655	312	13.78	1	8775344-8775655
TU1484	scaffold_10	8894485	8894667	180	2.04	2	8894485-8894574	8894578-8894667
TU1485	scaffold_10	8966491	8967055	555	4.4	2	8966491-8966596	8966607-8967055
TU1486	scaffold_10	8967113	8967553	438	7.79	2	8967113-8967206	8967210-8967553
TU1487	scaffold_10	8967713	8967964	252	6.06	1	8967713-8967964
TU1488	scaffold_10	8969735	8969914	171	2	2	8969735-8969824	8969834-8969914
TU1489	scaffold_10	8971648	8972161	514	24.51	1	8971648-8972161
TU1490	scaffold_10	9060611	9061113	503	13.6	1	9060611-9061113
TU1491	scaffold_10	9070713	9070867	155	6.14	1	9070713-9070867
TU1492	scaffold_10	9104128	9104361	234	19.45	1	9104128-9104361
TU1493	scaffold_10	9119663	9119825	163	19.8	1	9119663-9119825
TU1494	scaffold_10	9122545	9122705	161	7.82	1	9122545-9122705
TU1495	scaffold_10	9148573	9148767	195	22.08	1	9148573-9148767
TU1496	scaffold_10	9175100	9175293	194	4.49	1	9175100-9175293
TU1497	scaffold_10	9204185	9204358	174	3.09	1	9204185-9204358
TU1498	scaffold_10	9206397	9206665	269	7.1	1	9206397-9206665
TU1499	scaffold_10	9223888	9224083	180	2	2	9223888-9223977	9223994-9224083
TU1500	scaffold_10	9309752	9309955	204	3.81	1	9309752-9309955
TU1501	scaffold_10	9355791	9355978	180	2.69	2	9355791-9355880	9355889-9355978
TU1502	scaffold_10	9359245	9359475	231	3.05	1	9359245-9359475
TU1503	scaffold_10	9359572	9360154	583	44.49	1	9359572-9360154
TU1504	scaffold_10	9370165	9370351	180	2	2	9370165-9370254	9370262-9370351
TU1505	scaffold_10	9424784	9425037	254	7.62	1	9424784-9425037
TU1506	scaffold_10	9425134	9425323	190	5.06	1	9425134-9425323
TU1507	scaffold_10	9467231	9467423	180	2.6	2	9467231-9467320	9467334-9467423
TU1508	scaffold_10	9473550	9474064	515	14.08	1	9473550-9474064
TU1509	scaffold_10	9569860	9570037	162	2	2	9569860-9569944	9569961-9570037
TU1510	scaffold_10	9570054	9570232	179	2.01	1	9570054-9570232
TU1511	scaffold_10	9624747	9624933	180	2.53	2	9624747-9624836	9624844-9624933
TU1512	scaffold_10	9625029	9625227	174	2.25	2	9625029-9625112	9625138-9625227
TU1513	scaffold_10	9625384	9625752	344	4.66	3	9625384-9625482	9625496-9625650	9625663-9625752
TU1514	scaffold_10	9674131	9674339	209	4.08	1	9674131-9674339
TU1515	scaffold_10	9693430	9693827	375	3.96	3	9693430-9693614	9693625-9693724	9693738-9693827
TU1516	scaffold_10	9693847	9694019	173	2.56	1	9693847-9694019
TU1517	scaffold_10	9694110	9694302	173	2.5	2	9694110-9694204	9694225-9694302
TU1518	scaffold_10	9694388	9694665	278	4.01	1	9694388-9694665
TU1519	scaffold_10	9725275	9725448	174	2.07	1	9725275-9725448
TU1520	scaffold_10	9736410	9736604	181	2.93	2	9736410-9736500	9736515-9736604
TU1521	scaffold_10	9748868	9749283	416	12.75	1	9748868-9749283
TU1522	scaffold_10	9772977	9773263	287	6.89	1	9772977-9773263
TU1523	scaffold_10	9775893	9776085	189	3.81	2	9775893-9775987	9775992-9776085
TU1524	scaffold_10	9795558	9795748	180	2	2	9795558-9795647	9795659-9795748
TU1525	scaffold_10	9818060	9818239	180	11	1	9818060-9818239
TU1526	scaffold_10	9819418	9819704	277	4.25	2	9819418-9819604	9819615-9819704
TU1527	scaffold_10	9820200	9820398	180	2	2	9820200-9820289	9820309-9820398
TU1528	scaffold_10	9825132	9825598	455	5.41	2	9825132-9825390	9825403-9825598
TU1529	scaffold_10	9831881	9832062	180	2.97	2	9831881-9831970	9831973-9832062
TU1530	scaffold_10	9832568	9833081	431	3.62	3	9832568-9832818	9832882-9832971	9832992-9833081
TU1531	scaffold_10	9837311	9837798	488	88.16	1	9837311-9837798
TU1532	scaffold_10	9887918	9888236	319	418.89	1	9887918-9888236
TU1533	scaffold_10	9932118	9932346	229	2.57	1	9932118-9932346
TU1534	scaffold_10	9936357	9936542	180	2	2	9936357-9936446	9936453-9936542
TU1535	scaffold_10	9936693	9936883	180	2	2	9936693-9936782	9936794-9936883
TU1536	scaffold_10	9941859	9942231	373	5.02	1	9941859-9942231
TU1537	scaffold_10	10000318	10000502	185	3.38	1	10000318-10000502
TU1538	scaffold_10	10000548	10000766	219	4.44	1	10000548-10000766
TU1539	scaffold_10	10012672	10012858	180	2.59	2	10012672-10012761	10012769-10012858
TU1540	scaffold_10	10012978	10015606	2548	27.67	3	10012978-10014708	10014715-10015138	10015214-10015606
TU1541	scaffold_10	10015882	10016077	196	10.69	1	10015882-10016077
TU1542	scaffold_10	10087906	10088092	180	2	2	10087906-10087995	10088003-10088092
TU1543	scaffold_10	10091152	10091503	352	27.81	1	10091152-10091503
TU1544	scaffold_10	10091641	10092155	415	14.43	2	10091641-10091863	10091964-10092155
TU1545	scaffold_10	10103299	10103487	180	2.48	2	10103299-10103388	10103398-10103487
TU1546	scaffold_10	10118411	10118769	350	4.6	2	10118411-10118500	10118510-10118769
TU1547	scaffold_10	10119277	10119716	440	4.93	1	10119277-10119716
TU1548	scaffold_10	10197511	10197732	183	4.72	2	10197511-10197600	10197640-10197732
TU1549	scaffold_10	10241028	10241725	682	11.18	2	10241028-10241619	10241636-10241725
TU1550	scaffold_10	10241899	10242114	216	4.17	1	10241899-10242114
TU1551	scaffold_10	10328088	10328279	180	2	2	10328088-10328177	10328190-10328279
TU1552	scaffold_10	10412869	10413056	180	2.76	2	10412869-10412958	10412967-10413056
TU1553	scaffold_10	10414265	10414450	180	2.22	2	10414265-10414354	10414361-10414450
TU1554	scaffold_10	10416165	10416347	180	3	2	10416165-10416254	10416258-10416347
TU1555	scaffold_10	10417488	10417681	176	2	2	10417488-10417576	10417595-10417681
TU1556	scaffold_10	10420526	10420721	180	2.47	2	10420526-10420615	10420632-10420721
TU1557	scaffold_10	10493649	10493816	168	2.51	1	10493649-10493816
TU1558	scaffold_10	10545678	10545860	180	2.68	2	10545678-10545767	10545771-10545860
TU1559	scaffold_10	10546632	10546815	180	2	2	10546632-10546721	10546726-10546815
TU1560	scaffold_10	10555352	10555526	175	11.81	1	10555352-10555526
TU1561	scaffold_10	10555665	10555857	193	10.46	1	10555665-10555857
TU1562	scaffold_10	10558703	10559037	333	11.88	2	10558703-10558791	10558794-10559037
TU1563	scaffold_10	10672685	10672874	153	2	2	10672685-10672759	10672797-10672874
TU1564	scaffold_10	10679742	10679959	218	7.69	1	10679742-10679959
TU1565	scaffold_10	10711671	10712036	366	4.38	1	10711671-10712036
TU1566	scaffold_10	10712137	10712306	164	2.06	2	10712137-10712210	10712217-10712306
TU1567	scaffold_10	10713171	10713512	335	4.58	2	10713171-10713266	10713274-10713512
TU1568	scaffold_10	10756978	10759226	179	2.37	2	10756978-10757067	10759138-10759226
TU1569	scaffold_10	10915326	10915496	171	3	1	10915326-10915496
TU1570	scaffold_10	10965544	10965730	179	2	2	10965544-10965633	10965642-10965730
TU1571	scaffold_10	10971254	10971690	404	5.44	3	10971254-10971325	10971355-10971454	10971459-10971690
TU1572	scaffold_10	10984026	10984571	546	18.22	1	10984026-10984571
TU1573	scaffold_10	10994069	10994252	181	3.96	2	10994069-10994158	10994162-10994252
TU1574	scaffold_10	11010869	11011156	200	3.8	2	11010869-11010958	11011047-11011156
TU1575	scaffold_10	11055282	11055465	180	2	2	11055282-11055371	11055376-11055465
TU1576	scaffold_10	11069773	11069959	180	2.52	2	11069773-11069862	11069870-11069959
TU1577	scaffold_10	11142115	11142400	282	3.66	2	11142115-11142204	11142209-11142400
TU1578	scaffold_10	11142422	11142607	180	2.13	2	11142422-11142511	11142518-11142607
TU1579	scaffold_10	11153717	11154376	652	7.44	2	11153717-11153806	11153815-11154376
TU1580	scaffold_10	11175961	11176152	180	2	2	11175961-11176050	11176063-11176152
TU1581	scaffold_10	11184416	11184600	180	2	2	11184416-11184505	11184511-11184600
TU1582	scaffold_10	11233323	11233503	170	2	2	11233323-11233403	11233415-11233503
TU1583	scaffold_10	11233657	11233936	280	3.71	1	11233657-11233936
TU1584	scaffold_10	11234197	11234369	172	2.03	2	11234197-11234278	11234280-11234369
TU1585	scaffold_10	11234725	11234896	172	2.6	1	11234725-11234896
TU1586	scaffold_10	11235794	11236213	420	8.97	1	11235794-11236213
TU1587	scaffold_10	11264985	11266023	821	9.74	4	11264985-11265490	11265498-11265587	11265636-11265723	11265887-11266023
TU1588	scaffold_10	11266273	11266457	180	2.29	2	11266273-11266362	11266368-11266457
TU1589	scaffold_10	11315977	11316138	162	2.95	1	11315977-11316138
TU1590	scaffold_10	11320763	11321304	539	6.3	2	11320763-11321016	11321020-11321304
TU1591	scaffold_10	11370062	11370337	276	4.59	1	11370062-11370337
TU1592	scaffold_10	11373492	11373669	178	2.02	1	11373492-11373669
TU1593	scaffold_10	11382505	11382910	398	7.23	2	11382505-11382594	11382603-11382910
TU1594	scaffold_10	11567196	11567563	313	3.64	2	11567196-11567418	11567474-11567563
TU1595	scaffold_10	11570387	11570898	497	5.11	2	11570387-11570669	11570685-11570898
TU1596	scaffold_10	11577914	11578817	903	8.64	2	11577914-11578354	11578356-11578817
TU1597	scaffold_10	11618661	11618839	179	2.01	1	11618661-11618839
TU1598	scaffold_10	11623732	11623962	231	5.8	1	11623732-11623962
TU1599	scaffold_10	11624210	11624447	238	9.68	1	11624210-11624447
TU1600	scaffold_10	11628452	11628719	268	3	1	11628452-11628719
TU1601	scaffold_10	11629000	11629180	180	2.49	2	11629000-11629089	11629091-11629180
TU1602	scaffold_10	11629464	11629639	163	2.48	2	11629464-11629555	11629569-11629639
TU1603	scaffold_10	11630575	11630744	159	2.48	2	11630575-11630666	11630678-11630744
TU1604	scaffold_10	11648858	11649043	186	2.85	1	11648858-11649043
TU1605	scaffold_10	11649245	11649430	180	2.68	2	11649245-11649334	11649341-11649430
TU1606	scaffold_10	11792519	11793144	626	30.9	1	11792519-11793144
TU1607	scaffold_10	11901135	11902696	797	13.36	5	11901135-11901448	11902174-11902225	11902229-11902354	11902377-11902515	11902531-11902696
TU1608	scaffold_10	11901835	11902009	175	2.52	1	11901835-11902009
TU1609	scaffold_10	11902869	11905366	1687	10.22	3	11902869-11903873	11903910-11904048	11904824-11905366
TU1610	scaffold_10	11904055	11904476	422	8.72	1	11904055-11904476
TU1611	scaffold_10	11904610	11904812	201	3.57	2	11904610-11904705	11904708-11904812
TU1612	scaffold_10	11909549	11910837	1257	4.73	5	11909549-11909720	11909729-11910472	11910480-11910579	11910589-11910726	11910735-11910837
TU1613	scaffold_10	11911177	11911373	181	2.97	2	11911177-11911267	11911284-11911373
TU1614	scaffold_10	12006688	12006915	228	5.27	1	12006688-12006915
TU1615	scaffold_10	12028566	12029329	696	3.63	5	12028566-12028655	12028664-12028947	12028977-12029056	12029087-12029190	12029192-12029329
TU1616	scaffold_10	12102577	12102773	172	2	2	12102577-12102665	12102691-12102773
TU1617	scaffold_10	12137386	12137586	182	3.85	2	12137386-12137475	12137495-12137586
TU1618	scaffold_10	12173418	12173600	180	2	2	12173418-12173507	12173511-12173600
TU1619	scaffold_10	12264082	12264259	178	2.46	1	12264082-12264259
TU1620	scaffold_10	12289974	12290152	179	2.01	1	12289974-12290152
TU1621	scaffold_10	12298835	12299017	180	2.39	2	12298835-12298924	12298928-12299017
TU1622	scaffold_10	12304883	12305079	196	11.47	2	12304883-12304983	12304985-12305079
TU1623	scaffold_10	12305330	12305666	326	2.18	3	12305330-12305419	12305423-12305570	12305579-12305666
TU1624	scaffold_10	12353751	12353909	159	2.18	1	12353751-12353909
TU1625	scaffold_10	12379716	12379909	180	2	2	12379716-12379805	12379820-12379909
TU1626	scaffold_10	12397800	12399118	1090	11.07	4	12397800-12398250	12398258-12398366	12398579-12398668	12398679-12399118
TU1627	scaffold_10	12401176	12401413	238	5.87	1	12401176-12401413
TU1628	scaffold_10	12421172	12421355	184	6.26	1	12421172-12421355
TU1629	scaffold_10	12421461	12421644	184	10.75	1	12421461-12421644
TU1630	scaffold_10	12463022	12463208	168	2	2	12463022-12463109	12463129-12463208
TU1631	scaffold_10	12464555	12464740	186	2.62	1	12464555-12464740
TU1632	scaffold_10	12464754	12464948	180	2	2	12464754-12464843	12464859-12464948
TU1633	scaffold_10	12546175	12546397	223	12.1	1	12546175-12546397
TU1634	scaffold_10	12572375	12572564	180	3.62	2	12572375-12572464	12572475-12572564
TU1635	scaffold_10	12609524	12609700	177	2.86	1	12609524-12609700
TU1636	scaffold_10	12629801	12630269	469	17.9	1	12629801-12630269
TU1637	scaffold_10	12630285	12630948	633	7.79	3	12630285-12630429	12630434-12630523	12630551-12630948
TU1638	scaffold_10	12679262	12679777	508	9.04	2	12679262-12679352	12679361-12679777
TU1639	scaffold_10	12699894	12700077	180	2	2	12699894-12699983	12699988-12700077
TU1640	scaffold_10	12730793	12731526	716	7.95	2	12730793-12731418	12731437-12731526
TU1641	scaffold_10	12749156	12749347	180	2	2	12749156-12749245	12749258-12749347
TU1642	scaffold_10	12774683	12774875	180	2	2	12774683-12774772	12774786-12774875
TU1643	scaffold_10	12787981	12788504	524	21.21	1	12787981-12788504
TU1644	scaffold_10	12814111	12814510	400	11.68	1	12814111-12814510
TU1645	scaffold_10	12827439	12827611	173	2.04	1	12827439-12827611
TU1646	scaffold_10	12862069	12862247	179	2.44	1	12862069-12862247
TU1647	scaffold_10	12908053	12909058	1006	18.16	1	12908053-12909058
TU1648	scaffold_10	12909086	12910523	1299	18.03	3	12909086-12909154	12909169-12909891	12910017-12910523
TU1649	scaffold_10	12931667	12931845	179	3.02	1	12931667-12931845
TU1650	scaffold_10	12975584	12975860	277	4.79	1	12975584-12975860
TU1651	scaffold_10	12976387	12976566	180	3.67	1	12976387-12976566
TU1652	scaffold_10	12976764	12977019	248	2.46	2	12976764-12976921	12976930-12977019
TU1653	scaffold_10	12977220	12977830	567	3.22	3	12977220-12977285	12977316-12977467	12977482-12977830
TU1654	scaffold_10	12988779	12988957	167	2.12	2	12988779-12988889	12988902-12988957
TU1655	scaffold_10	12989403	12989902	499	6.29	2	12989403-12989813	12989815-12989902
TU1656	scaffold_10	12991857	12992055	199	2.92	1	12991857-12992055
TU1657	scaffold_10	12992700	12993216	510	7.2	2	12992700-12992789	12992797-12993216
TU1658	scaffold_10	13050891	13051084	180	2	2	13050891-13050980	13050995-13051084
TU1659	scaffold_10	13054041	13054339	239	3.77	3	13054041-13054099	13054157-13054246	13054250-13054339
TU1660	scaffold_10	13082439	13082637	193	2.85	2	13082439-13082541	13082548-13082637
TU1661	scaffold_10	13082644	13083068	425	4.77	1	13082644-13083068
TU1662	scaffold_10	13083146	13083321	153	2	2	13083146-13083223	13083247-13083321
TU1663	scaffold_10	13083454	13083951	498	6.43	1	13083454-13083951
TU1664	scaffold_10	13104853	13105038	185	3.72	2	13104853-13104945	13104947-13105038
TU1665	scaffold_10	13206471	13206671	180	2	2	13206471-13206560	13206582-13206671
TU1666	scaffold_10	13229182	13229369	180	2.39	2	13229182-13229271	13229280-13229369
TU1667	scaffold_10	13229437	13230163	727	4.64	1	13229437-13230163
TU1668	scaffold_10	13230499	13230707	209	6.47	1	13230499-13230707
TU1669	scaffold_10	13231001	13231361	348	2.92	2	13231001-13231258	13231272-13231361
TU1670	scaffold_10	13231511	13231710	200	4.47	1	13231511-13231710
TU1671	scaffold_10	13359800	13359982	180	2	2	13359800-13359889	13359893-13359982
TU1672	scaffold_10	13447031	13447247	217	3.39	1	13447031-13447247
TU1673	scaffold_10	13466422	13467100	665	3.63	3	13466422-13466511	13466520-13466677	13466684-13467100
TU1674	scaffold_10	13467106	13467547	442	6.26	1	13467106-13467547
TU1675	scaffold_10	13494230	13494461	232	4.31	1	13494230-13494461
TU1676	scaffold_10	13500650	13500807	158	4.37	1	13500650-13500807
TU1677	scaffold_10	13533865	13534264	240	8.97	2	13533865-13533987	13534148-13534264
TU1678	scaffold_10	13542875	13543074	200	3.16	1	13542875-13543074
TU1679	scaffold_10	13600013	13600221	209	3.41	1	13600013-13600221
TU1680	scaffold_10	13707100	13707287	180	2	2	13707100-13707189	13707198-13707287
TU1681	scaffold_10	13757835	13758010	176	2.05	1	13757835-13758010
TU1682	scaffold_10	13785193	13785742	550	9.23	1	13785193-13785742
TU1683	scaffold_10	13817187	13817532	180	2	2	13817187-13817276	13817443-13817532
TU1684	scaffold_10	13817589	13817782	179	2.11	2	13817589-13817677	13817693-13817782
TU1685	scaffold_10	13877426	13877634	180	2.94	2	13877426-13877515	13877545-13877634
TU1686	scaffold_10	13936877	13937105	229	6.29	1	13936877-13937105
TU1687	scaffold_10	13947671	13949615	913	32.35	3	13947671-13948143	13948187-13948468	13949458-13949615
TU1688	scaffold_10	13948531	13949144	602	5.38	2	13948531-13949042	13949055-13949144
TU1689	scaffold_10	13949229	13949450	222	5.82	1	13949229-13949450
TU1690	scaffold_10	13952979	13953236	258	7.23	1	13952979-13953236
TU1691	scaffold_10	13963268	13963463	196	2.45	1	13963268-13963463
TU1692	scaffold_10	13963914	13964249	336	12.04	1	13963914-13964249
TU1693	scaffold_10	13984074	13984276	178	2	2	13984074-13984162	13984188-13984276
TU1694	scaffold_10	14060680	14061272	593	24.12	1	14060680-14061272
TU1695	scaffold_10	14085127	14085604	434	4.47	4	14085127-14085216	14085229-14085363	14085368-14085481	14085510-14085604
TU1696	scaffold_10	14085805	14085996	192	3.45	1	14085805-14085996
TU1697	scaffold_10	14166554	14166742	180	3	2	14166554-14166643	14166653-14166742
TU1698	scaffold_10	14206281	14206548	268	4.32	1	14206281-14206548
TU1699	scaffold_10	14209402	14209624	223	9.1	1	14209402-14209624
TU1700	scaffold_10	14209626	14210050	395	5.76	2	14209626-14209715	14209746-14210050
TU1701	scaffold_10	14214766	14214939	174	4.03	1	14214766-14214939
TU1702	scaffold_10	14215142	14216745	1532	21.33	3	14215142-14215214	14215263-14216088	14216113-14216745
TU1703	scaffold_10	14259843	14260387	545	6.07	1	14259843-14260387
TU1704	scaffold_10	14390111	14391694	1407	9.36	4	14390111-14390432	14390607-14390696	14390698-14391602	14391605-14391694
TU1705	scaffold_10	14391953	14392144	192	3.76	1	14391953-14392144
TU1706	scaffold_10	14392358	14392642	269	2.89	2	14392358-14392536	14392553-14392642
TU1707	scaffold_10	14430454	14430657	197	4.91	2	14430454-14430543	14430551-14430657
TU1708	scaffold_10	14430803	14431455	653	13.91	1	14430803-14431455
TU1709	scaffold_10	14491498	14491693	196	3.39	1	14491498-14491693
TU1710	scaffold_10	14492568	14492750	180	2.86	2	14492568-14492657	14492661-14492750
TU1711	scaffold_10	14576406	14578677	1077	25.08	4	14576406-14576720	14576742-14576869	14577989-14578047	14578103-14578677
TU1712	scaffold_10	14576965	14577131	167	2.16	1	14576965-14577131
TU1713	scaffold_10	14577285	14577545	257	2.67	2	14577285-14577439	14577444-14577545
TU1714	scaffold_10	14577630	14577822	181	2.96	2	14577630-14577719	14577732-14577822
TU1715	scaffold_10	14593712	14593908	180	2	2	14593712-14593801	14593819-14593908
TU1716	scaffold_10	14595407	14595767	361	33.88	1	14595407-14595767
TU1717	scaffold_10	14730868	14731103	236	5.6	1	14730868-14731103
TU1718	scaffold_10	14733295	14733476	182	3.33	1	14733295-14733476
TU1719	scaffold_10	14735056	14735415	339	2.76	3	14735056-14735113	14735125-14735220	14735231-14735415
TU1720	scaffold_10	14816168	14816616	449	9.72	1	14816168-14816616
TU1721	scaffold_10	14824265	14824461	192	4.72	2	14824265-14824355	14824361-14824461
TU1722	scaffold_10	14824790	14824969	180	2.42	1	14824790-14824969
TU1723	scaffold_10	14825164	14825359	196	5.26	1	14825164-14825359
TU1724	scaffold_10	14825805	14825994	190	2.97	1	14825805-14825994
TU1725	scaffold_10	14837997	14839690	649	14.86	3	14837997-14838157	14838877-14839210	14839537-14839690
TU1726	scaffold_10	14840064	14840579	499	6.19	2	14840064-14840112	14840130-14840579
TU1727	scaffold_10	14840864	14841132	269	2.68	1	14840864-14841132
TU1728	scaffold_10	14842545	14842762	201	2.46	2	14842545-14842655	14842673-14842762
TU1729	scaffold_10	14863816	14864136	304	3.19	2	14863816-14864029	14864047-14864136
TU1730	scaffold_10	14882577	14882766	178	2	2	14882577-14882664	14882677-14882766
TU1731	scaffold_10	14892799	14893277	468	6.75	2	14892799-14893175	14893187-14893277
TU1732	scaffold_10	14893609	14894217	580	5.21	3	14893609-14893691	14893712-14894118	14894128-14894217
TU1733	scaffold_10	14894473	14895022	550	45.44	1	14894473-14895022
TU1734	scaffold_10	14944611	14944812	200	5.66	2	14944611-14944703	14944706-14944812
TU1735	scaffold_10	14944963	14945168	206	3.72	1	14944963-14945168
TU1736	scaffold_10	14945249	14945588	340	2.84	1	14945249-14945588
TU1737	scaffold_10	14957470	14957694	225	3.6	1	14957470-14957694
TU1738	scaffold_10	15007202	15007483	282	6.55	1	15007202-15007483
TU1739	scaffold_10	15107647	15107829	155	2.39	2	15107647-15107711	15107740-15107829
TU1740	scaffold_10	15117350	15117524	175	2.06	1	15117350-15117524
TU1741	scaffold_10	15117558	15117764	189	3.23	2	15117558-15117656	15117675-15117764
TU1742	scaffold_10	15117859	15118015	157	3.23	1	15117859-15118015
TU1743	scaffold_10	15118138	15118890	753	11.4	1	15118138-15118890
TU1744	scaffold_10	15123684	15123870	180	2.76	2	15123684-15123773	15123781-15123870
TU1745	scaffold_10	15164844	15165076	233	5.38	1	15164844-15165076
TU1746	scaffold_10	15165416	15165597	180	2	2	15165416-15165505	15165508-15165597
TU1747	scaffold_10	15169225	15169427	203	3.09	1	15169225-15169427
TU1748	scaffold_10	15169563	15169767	205	9.22	1	15169563-15169767
TU1749	scaffold_10	15364350	15364531	182	3.75	1	15364350-15364531
TU1750	scaffold_10	15364554	15364782	196	5.98	2	15364554-15364691	15364725-15364782
TU1751	scaffold_10	15392183	15393454	941	24.96	3	15392183-15392388	15392640-15393109	15393190-15393454
TU1752	scaffold_10	15483089	15483290	195	4.37	2	15483089-15483193	15483201-15483290
TU1753	scaffold_10	15532165	15532405	241	5.88	1	15532165-15532405
TU1754	scaffold_10	15567680	15567867	180	2	2	15567680-15567769	15567778-15567867
TU1755	scaffold_10	15569489	15569687	191	3.74	2	15569489-15569582	15569591-15569687
TU1756	scaffold_10	15569707	15569910	204	3.11	1	15569707-15569910
TU1757	scaffold_10	15613694	15614109	408	16.22	3	15613694-15613748	15613750-15613842	15613850-15614109
TU1758	scaffold_10	15614339	15614535	197	5.89	1	15614339-15614535
TU1759	scaffold_10	15631652	15631878	227	10.66	1	15631652-15631878
TU1760	scaffold_10	15683131	15683698	568	42.94	1	15683131-15683698
TU1761	scaffold_10	15683830	15684031	190	3.64	2	15683830-15683928	15683941-15684031
TU1762	scaffold_10	15684210	15684406	180	3	2	15684210-15684299	15684317-15684406
TU1763	scaffold_10	15706372	15706562	180	2	2	15706372-15706461	15706473-15706562
TU1764	scaffold_10	15754110	15754298	182	3.9	2	15754110-15754199	15754207-15754298
TU1765	scaffold_10	15830002	15830223	180	2.36	2	15830002-15830091	15830134-15830223
TU1766	scaffold_10	15830974	15831182	180	2.03	2	15830974-15831063	15831093-15831182
TU1767	scaffold_10	15831779	15832031	251	9.96	2	15831779-15831939	15831942-15832031
TU1768	scaffold_10	15832688	15832913	226	6.15	1	15832688-15832913
TU1769	scaffold_10	15833778	15834173	396	6.94	1	15833778-15834173
TU1770	scaffold_10	15906224	15906680	457	9.44	1	15906224-15906680
TU1771	scaffold_10	15907963	15908235	273	6.85	1	15907963-15908235
TU1772	scaffold_10	15957706	15957916	211	17.02	1	15957706-15957916
TU1773	scaffold_10	15958393	15958870	431	3.39	4	15958393-15958503	15958515-15958628	15958646-15958761	15958781-15958870
TU1774	scaffold_10	15959233	15959534	272	3.92	3	15959233-15959323	15959339-15959429	15959445-15959534
TU1775	scaffold_10	15959580	15959827	248	4.35	1	15959580-15959827
TU1776	scaffold_10	15960519	15960891	203	2.59	2	15960519-15960575	15960746-15960891
TU1777	scaffold_10	15961338	15961626	289	7.36	1	15961338-15961626
TU1778	scaffold_10	15961823	15962180	358	5.26	1	15961823-15962180
TU1779	scaffold_10	15962192	15962845	654	7.14	1	15962192-15962845
TU1780	scaffold_10	16036265	16036521	257	3.25	1	16036265-16036521
TU1781	scaffold_10	16036678	16036853	176	5.05	1	16036678-16036853
TU1782	scaffold_10	16045719	16046058	323	5.11	3	16045719-16045809	16045815-16045955	16045968-16046058
TU1783	scaffold_10	16046181	16046627	447	8.93	1	16046181-16046627
TU1784	scaffold_10	16047322	16047510	189	3.84	1	16047322-16047510
TU1785	scaffold_10	16047567	16047964	384	2.89	2	16047567-16047656	16047671-16047964
TU1786	scaffold_10	16049866	16050402	530	4.39	2	16049866-16050305	16050313-16050402
TU1787	scaffold_10	16082300	16082493	185	4.03	2	16082300-16082393	16082403-16082493
TU1788	scaffold_10	16082586	16083023	416	4.13	2	16082586-16082722	16082745-16083023
TU1789	scaffold_10	16083298	16083616	302	2.97	3	16083298-16083387	16083396-16083511	16083521-16083616
TU1790	scaffold_10	16083891	16084209	268	2.65	3	16083891-16083970	16083982-16084079	16084120-16084209
TU1791	scaffold_10	16095694	16095923	229	2.59	2	16095694-16095832	16095834-16095923
TU1792	scaffold_10	16096029	16096350	293	3.51	3	16096029-16096088	16096106-16096248	16096261-16096350
TU1793	scaffold_10	16106507	16106700	189	12.35	2	16106507-16106600	16106606-16106700
TU1794	scaffold_10	16146286	16146994	585	3.92	3	16146286-16146725	16146780-16146869	16146940-16146994
TU1795	scaffold_10	16152677	16152867	180	2	2	16152677-16152766	16152778-16152867
TU1796	scaffold_10	16155879	16156052	174	3.52	1	16155879-16156052
TU1797	scaffold_10	16198297	16198489	180	2	2	16198297-16198386	16198400-16198489
TU1798	scaffold_10	16200097	16200286	172	2	2	16200097-16200178	16200197-16200286
TU1799	scaffold_10	16204150	16204327	160	2	2	16204150-16204239	16204258-16204327
TU1800	scaffold_10	16204677	16204875	180	2	2	16204677-16204766	16204786-16204875
TU1801	scaffold_10	16223507	16223712	189	3.71	2	16223507-16223604	16223622-16223712
TU1802	scaffold_10	16223825	16223985	161	2.19	1	16223825-16223985
TU1803	scaffold_10	16243591	16243782	180	2	2	16243591-16243680	16243693-16243782
TU1804	scaffold_10	16254553	16254735	180	2	2	16254553-16254642	16254646-16254735
TU1805	scaffold_10	16260876	16261322	447	39.09	1	16260876-16261322
TU1806	scaffold_10	16261755	16262155	401	19.62	1	16261755-16262155
TU1807	scaffold_10	16262218	16262409	192	4.9	1	16262218-16262409
TU1808	scaffold_10	16277621	16277785	165	3.07	1	16277621-16277785
TU1809	scaffold_10	16283749	16283935	180	2.46	2	16283749-16283838	16283846-16283935
TU1810	scaffold_10	16322332	16322803	464	12.55	2	16322332-16322406	16322415-16322803
TU1811	scaffold_10	16322842	16323119	278	8.99	1	16322842-16323119
TU1812	scaffold_10	16324549	16325895	1347	41.28	1	16324549-16325895
TU1813	scaffold_10	16325918	16327329	1412	9.1	1	16325918-16327329
TU1814	scaffold_10	16327485	16327722	238	7.08	1	16327485-16327722
TU1815	scaffold_10	16328498	16328887	390	16.99	1	16328498-16328887
TU1816	scaffold_10	16343498	16343690	193	3.99	1	16343498-16343690
TU1817	scaffold_10	16379089	16379260	172	2.56	1	16379089-16379260
TU1818	scaffold_10	16379658	16379844	180	2.63	2	16379658-16379747	16379755-16379844
TU1819	scaffold_10	16400073	16400259	180	2	2	16400073-16400162	16400170-16400259
TU1820	scaffold_10	16405632	16405837	202	4.09	2	16405632-16405723	16405728-16405837
TU1821	scaffold_10	16407458	16407642	180	2.04	2	16407458-16407547	16407553-16407642
TU1822	scaffold_10	16412187	16412376	180	2	2	16412187-16412276	16412287-16412376
TU1823	scaffold_10	16447427	16447680	254	5.52	1	16447427-16447680
TU1824	scaffold_10	16633107	16633274	168	2.14	1	16633107-16633274
TU1825	scaffold_10	16633483	16633671	180	4.17	2	16633483-16633572	16633582-16633671
TU1826	scaffold_10	16633752	16633923	163	2.01	2	16633752-16633841	16633851-16633923
TU1827	scaffold_10	16649418	16649623	180	2.53	2	16649418-16649507	16649534-16649623
TU1828	scaffold_10	16674893	16675173	276	2.77	2	16674893-16675002	16675008-16675173
TU1829	scaffold_10	16684696	16684869	174	2.95	1	16684696-16684869
TU1830	scaffold_10	16705283	16705625	330	4.7	2	16705283-16705522	16705536-16705625
TU1831	scaffold_10	16744919	16745080	162	3.15	1	16744919-16745080
TU1832	scaffold_10	16746523	16746758	236	4.69	1	16746523-16746758
TU1833	scaffold_10	16746786	16747129	344	12.28	1	16746786-16747129
TU1834	scaffold_10	16754505	16754697	188	3.27	2	16754505-16754594	16754600-16754697
TU1835	scaffold_10	16788708	16789506	799	17.44	1	16788708-16789506
TU1836	scaffold_10	16812473	16813050	512	7.93	2	16812473-16812926	16812993-16813050
TU1837	scaffold_10	16813905	16814096	180	3	2	16813905-16813994	16814007-16814096
TU1838	scaffold_10	16833995	16834191	192	3.23	2	16833995-16834085	16834091-16834191
TU1839	scaffold_10	16836262	16836557	296	48.34	1	16836262-16836557
TU1840	scaffold_10	16978193	16978584	392	13.7	1	16978193-16978584
TU1841	scaffold_10	17017723	17017997	275	3.72	1	17017723-17017997
TU1842	scaffold_10	17019013	17019266	254	5.22	1	17019013-17019266
TU1843	scaffold_10	17114290	17115254	475	7.37	4	17114290-17114460	17114881-17115022	17115065-17115134	17115163-17115254
TU1844	scaffold_10	17114515	17114879	316	3.18	2	17114515-17114740	17114790-17114879
TU1845	scaffold_10	17131270	17131461	192	2.17	1	17131270-17131461
TU1846	scaffold_10	17131697	17131883	180	2	2	17131697-17131786	17131794-17131883
TU1847	scaffold_10	17133913	17134088	176	2.93	1	17133913-17134088
TU1848	scaffold_10	17134302	17134593	292	9.79	1	17134302-17134593
TU1849	scaffold_10	17287077	17287287	211	4.93	1	17287077-17287287
TU1850	scaffold_10	17287389	17287598	210	10.18	1	17287389-17287598
TU1851	scaffold_10	17288953	17289412	435	5.09	3	17288953-17289042	17289055-17289320	17289334-17289412
TU1852	scaffold_10	17375636	17376237	598	5.76	2	17375636-17375976	17375981-17376237
TU1853	scaffold_10	17428586	17428883	298	5.52	1	17428586-17428883
TU1854	scaffold_10	17471369	17471604	236	8.38	1	17471369-17471604
TU1855	scaffold_10	17471617	17471924	308	10.27	1	17471617-17471924
TU1856	scaffold_10	17479307	17479485	166	2	2	17479307-17479384	17479398-17479485
TU1857	scaffold_10	17543802	17544161	360	4.92	1	17543802-17544161
TU1858	scaffold_10	17555306	17555955	625	12.88	2	17555306-17555853	17555879-17555955
TU1859	scaffold_10	17601742	17601990	249	4.29	1	17601742-17601990
TU1860	scaffold_10	17671044	17671236	193	6.16	1	17671044-17671236
TU1861	scaffold_10	17735510	17735989	480	4.45	1	17735510-17735989
TU1862	scaffold_10	17736881	17737161	281	7.83	1	17736881-17737161
TU1863	scaffold_10	17769878	17770082	180	2.73	2	17769878-17769967	17769993-17770082
TU1864	scaffold_10	17770086	17770269	184	3.45	1	17770086-17770269
TU1865	scaffold_10	17788099	17788633	535	66.45	1	17788099-17788633
TU1866	scaffold_10	17807982	17808150	165	2.06	2	17807982-17808071	17808076-17808150
TU1867	scaffold_10	17808624	17809113	490	4.7	1	17808624-17809113
TU1868	scaffold_10	17839752	17839949	180	2	2	17839752-17839841	17839860-17839949
TU1869	scaffold_10	17840079	17840265	180	2	2	17840079-17840168	17840176-17840265
TU1870	scaffold_10	17862324	17862556	233	3.76	1	17862324-17862556
TU1871	scaffold_10	17923252	17924495	552	6.83	3	17923252-17923341	17924033-17924379	17924381-17924495
TU1872	scaffold_10	17928378	17928606	229	8.28	1	17928378-17928606
TU1873	scaffold_10	17928633	17928908	276	26.5	1	17928633-17928908
TU1874	scaffold_10	17928982	17929636	628	6.15	3	17928982-17929075	17929089-17929532	17929547-17929636
TU1875	scaffold_10	17929971	17930234	264	6.84	1	17929971-17930234
TU1876	scaffold_10	17930265	17930573	309	6.35	1	17930265-17930573
TU1877	scaffold_10	17987107	17987301	180	2.01	2	17987107-17987196	17987212-17987301
TU1878	scaffold_10	18074967	18075167	180	2	2	18074967-18075056	18075078-18075167
TU1879	scaffold_10	18075365	18075935	571	5.15	1	18075365-18075935
TU1880	scaffold_10	18105149	18105345	180	2.29	2	18105149-18105238	18105256-18105345
TU1881	scaffold_10	18106344	18106503	160	2.25	1	18106344-18106503
TU1882	scaffold_10	18118571	18118867	256	2.54	3	18118571-18118646	18118680-18118769	18118778-18118867
TU1883	scaffold_10	18128898	18129064	167	2.16	1	18128898-18129064
TU1884	scaffold_10	18135400	18135582	176	2	2	18135400-18135487	18135495-18135582
TU1885	scaffold_10	18184327	18184638	312	3.76	1	18184327-18184638
TU1886	scaffold_10	18250952	18251279	323	5.21	2	18250952-18251048	18251054-18251279
TU1887	scaffold_10	18251712	18252232	521	5.96	1	18251712-18252232
TU1888	scaffold_10	18263871	18264038	168	2.14	1	18263871-18264038
TU1889	scaffold_10	18274611	18274792	180	3.42	2	18274611-18274700	18274703-18274792
TU1890	scaffold_10	18275253	18275450	180	2.32	2	18275253-18275342	18275361-18275450
TU1891	scaffold_10	18277193	18277386	194	3.1	1	18277193-18277386
TU1892	scaffold_10	18385893	18386279	342	2.83	3	18385893-18385982	18385991-18386182	18386220-18386279
TU1893	scaffold_10	18412033	18412203	171	4.74	1	18412033-18412203
TU1894	scaffold_10	18442771	18442948	178	3.19	1	18442771-18442948
TU1895	scaffold_10	18445132	18445322	180	2	2	18445132-18445221	18445233-18445322
TU1896	scaffold_10	18570802	18570991	180	2.93	2	18570802-18570891	18570902-18570991
TU1897	scaffold_10	18571184	18571576	384	4.09	3	18571184-18571305	18571313-18571484	18571487-18571576
TU1898	scaffold_10	18571729	18571887	154	3.23	2	18571729-18571830	18571836-18571887
TU1899	scaffold_10	18597409	18597570	162	2.9	1	18597409-18597570
TU1900	scaffold_10	18666715	18667375	661	6.58	1	18666715-18667375
TU1901	scaffold_10	18836713	18837226	390	3.65	4	18836713-18836762	18836822-18836977	18837024-18837116	18837136-18837226
TU1902	scaffold_10	18860529	18861457	929	13.75	1	18860529-18861457
TU1903	scaffold_10	18861601	18863367	988	9.39	3	18861601-18861952	18862590-18863014	18863157-18863367
TU1904	scaffold_10	18861960	18862194	226	2.42	2	18861960-18862095	18862105-18862194
TU1905	scaffold_10	18862203	18862582	380	7.32	1	18862203-18862582
TU1906	scaffold_10	18863426	18863635	210	8.8	1	18863426-18863635
TU1907	scaffold_10	18863669	18864041	373	13.51	1	18863669-18864041
TU1908	scaffold_10	18926266	18926438	173	2.27	1	18926266-18926438
TU1909	scaffold_10	18971040	18971229	185	5.17	2	18971040-18971134	18971140-18971229
TU1910	scaffold_10	19040908	19041102	180	3	2	19040908-19040997	19041013-19041102
TU1911	scaffold_10	19042921	19043216	296	3.48	1	19042921-19043216
TU1912	scaffold_10	19133714	19134507	752	5.12	2	19133714-19133767	19133810-19134507
TU1913	scaffold_10	19150975	19151159	180	2	2	19150975-19151064	19151070-19151159
TU1914	scaffold_10	19151292	19151476	180	3.28	2	19151292-19151381	19151387-19151476
TU1915	scaffold_10	19184110	19184295	180	2.94	2	19184110-19184199	19184206-19184295
TU1916	scaffold_10	19224991	19225215	216	2.52	2	19224991-19225080	19225090-19225215
TU1917	scaffold_10	19264853	19265471	619	53.2	1	19264853-19265471
TU1918	scaffold_10	19282495	19282844	349	4.28	2	19282495-19282584	19282586-19282844
TU1919	scaffold_10	19318347	19318538	182	2.55	2	19318347-19318428	19318439-19318538
TU1920	scaffold_10	19319046	19319277	232	3.49	1	19319046-19319277
TU1921	scaffold_10	19319785	19320088	295	6.71	2	19319785-19319874	19319884-19320088
TU1922	scaffold_10	19320210	19320876	655	16.71	2	19320210-19320418	19320431-19320876
TU1923	scaffold_10	19321710	19321893	180	2	2	19321710-19321799	19321804-19321893
TU1924	scaffold_10	19469886	19470218	307	9.94	2	19469886-19470102	19470129-19470218
TU1925	scaffold_10	19516785	19517351	567	9.24	1	19516785-19517351
TU1926	scaffold_10	19570710	19570965	256	6.8	1	19570710-19570965
TU1927	scaffold_10	19583651	19583824	174	2.3	1	19583651-19583824
TU1928	scaffold_10	19641727	19641920	180	2	2	19641727-19641816	19641831-19641920
TU1929	scaffold_10	19649535	19649989	455	31.6	1	19649535-19649989
TU1930	scaffold_10	19650060	19650256	180	2.59	2	19650060-19650149	19650167-19650256
TU1931	scaffold_10	19744332	19746906	2556	71.8	2	19744332-19744421	19744441-19746906
TU1932	scaffold_10	19747211	19747405	180	3.45	2	19747211-19747300	19747316-19747405
TU1933	scaffold_10	19747467	19747661	180	2	2	19747467-19747556	19747572-19747661
TU1934	scaffold_10	19747739	19748098	337	2.14	3	19747739-19747828	19747840-19747996	19748009-19748098
TU1935	scaffold_10	19756916	19757117	180	2	2	19756916-19757005	19757028-19757117
TU1936	scaffold_10	19778861	19779053	174	2	2	19778861-19778944	19778964-19779053
TU1937	scaffold_10	19890883	19891061	179	2.01	1	19890883-19891061
TU1938	scaffold_10	19897619	19897808	180	2.02	2	19897619-19897708	19897719-19897808
TU1939	scaffold_10	19898176	19898650	462	9.98	2	19898176-19898547	19898561-19898650
TU1940	scaffold_10	19898869	19899058	190	3.48	1	19898869-19899058
TU1941	scaffold_10	19900311	19900484	174	2.57	1	19900311-19900484
TU1942	scaffold_10	19917141	19917514	374	5.29	1	19917141-19917514
TU1943	scaffold_10	19929191	19929381	167	3	2	19929191-19929280	19929305-19929381
TU1944	scaffold_10	20018491	20019391	869	29.26	2	20018491-20018915	20018948-20019391
TU1945	scaffold_10	20019612	20019843	232	4.53	1	20019612-20019843
TU1946	scaffold_10	20019915	20021041	1127	29.45	1	20019915-20021041
TU1947	scaffold_10	20094624	20094828	205	3.51	1	20094624-20094828
TU1948	scaffold_10	20095966	20096122	157	2.82	1	20095966-20096122
TU1949	scaffold_10	20202639	20203032	394	39.96	1	20202639-20203032
TU1950	scaffold_10	20203337	20203713	377	753.9	1	20203337-20203713
TU1951	scaffold_10	20225808	20225996	180	2.67	2	20225808-20225897	20225907-20225996
TU1952	scaffold_10	20226900	20227089	180	2	2	20226900-20226989	20227000-20227089
TU1953	scaffold_10	20255066	20255360	295	10.22	1	20255066-20255360
TU1954	scaffold_10	20255430	20256105	644	4.22	2	20255430-20255782	20255815-20256105
TU1955	scaffold_10	20257439	20257615	177	2.59	1	20257439-20257615
TU1956	scaffold_10	20258301	20258493	193	3.7	1	20258301-20258493
TU1957	scaffold_10	20258712	20259030	264	2.27	3	20258712-20258795	20258848-20258937	20258941-20259030
TU1958	scaffold_10	20311577	20311761	180	2	2	20311577-20311666	20311672-20311761
TU1959	scaffold_10	20442056	20442242	180	3	2	20442056-20442145	20442153-20442242
TU1960	scaffold_10	20478128	20478442	315	7.03	1	20478128-20478442
TU1961	scaffold_10	20550953	20551177	225	2.48	1	20550953-20551177
TU1962	scaffold_10	20551934	20553655	926	17.53	2	20551934-20552021	20552818-20553655
TU1963	scaffold_10	20553852	20555343	1303	15.62	2	20553852-20554968	20555158-20555343
TU1964	scaffold_10	20575540	20576082	522	5.42	3	20575540-20575629	20575635-20575891	20575908-20576082
TU1965	scaffold_10	20749430	20749647	218	6.89	1	20749430-20749647
TU1966	scaffold_10	20770807	20771000	185	2.79	2	20770807-20770899	20770909-20771000
TU1967	scaffold_10	20771026	20771221	180	2.1	2	20771026-20771115	20771132-20771221
TU1968	scaffold_10	20818387	20818566	180	3	1	20818387-20818566
TU1969	scaffold_10	20874852	20875071	207	2.8	2	20874852-20874968	20874982-20875071
TU1970	scaffold_10	20875696	20876375	637	3.46	4	20875696-20875924	20875941-20876151	20876169-20876275	20876286-20876375
TU1971	scaffold_10	20876468	20877459	992	9.55	1	20876468-20877459
TU1972	scaffold_10	20896519	20896727	209	4.3	1	20896519-20896727
TU1973	scaffold_10	21008017	21008368	325	2.22	3	21008017-21008106	21008114-21008258	21008279-21008368
TU1974	scaffold_10	21016697	21016882	180	2	2	21016697-21016786	21016793-21016882
TU1975	scaffold_10	21142128	21142314	180	3.44	2	21142128-21142217	21142225-21142314
TU1976	scaffold_10	21146349	21146687	325	3.29	3	21146349-21146438	21146448-21146592	21146598-21146687
TU1977	scaffold_10	21149145	21149342	186	7.72	2	21149145-21149238	21149251-21149342
TU1978	scaffold_10	21158051	21158229	170	2.24	2	21158051-21158162	21158172-21158229
TU1979	scaffold_10	21161205	21161408	204	3.39	1	21161205-21161408
TU1980	scaffold_10	21178880	21179135	256	4.9	1	21178880-21179135
TU1981	scaffold_10	21179613	21179800	180	2	2	21179613-21179702	21179711-21179800
TU1982	scaffold_10	21181847	21182016	170	9.22	1	21181847-21182016
TU1983	scaffold_10	21182758	21182952	180	3.74	2	21182758-21182847	21182863-21182952
TU1984	scaffold_10	21189447	21189727	281	3.48	1	21189447-21189727
TU1985	scaffold_10	21245646	21245845	177	2	2	21245646-21245735	21245759-21245845
TU1986	scaffold_10	21512906	21513104	186	2.63	2	21512906-21513001	21513015-21513104
TU1987	scaffold_10	21515744	21516542	782	9.97	2	21515744-21516309	21516327-21516542
TU1988	scaffold_1008	4766	4944	179	3.93	1	4766-4944
TU1989	scaffold_101	36816	36997	180	2.85	2	36816-36905	36908-36997
TU1990	scaffold_101	38201	38396	180	2	2	38201-38290	38307-38396
TU1991	scaffold_101	40180	40349	170	3.16	1	40180-40349
TU1992	scaffold_101	40497	40691	183	3.93	2	40497-40586	40599-40691
TU1993	scaffold_1010	7663	7882	220	2.96	1	7663-7882
TU1994	scaffold_1028	420	1250	823	50.48	2	420-509	518-1250
TU1995	scaffold_1029	189	372	159	2.08	2	189-257	283-372
TU1996	scaffold_1029	5008	5207	200	2.66	1	5008-5207
TU1997	scaffold_1029	5784	6464	681	16.22	1	5784-6464
TU1998	scaffold_1030	2521	2692	154	2.72	2	2521-2570	2589-2692
[truncated: 9,294 more rows]

## Sheet: Table S2B
Table S2B-11,275 TUs in Drought library
Novel TU ID	Chromosome	Start	End	Length (bp)	Reads Number per bp	Exon Number	Exons coordinates
TU1	scaffold_1	31144	31658	515	49.36	1	31144-31658
TU2	scaffold_1	159887	160074	180	2.54	2	159887-159976	159985-160074
TU3	scaffold_1	187769	187957	180	2.93	2	187769-187858	187868-187957
TU4	scaffold_1	193027	193195	159	2.4	2	193027-193120	193131-193195
TU5	scaffold_1	216587	216765	179	16.95	1	216587-216765
TU6	scaffold_1	217115	217300	180	2	2	217115-217204	217211-217300
TU7	scaffold_1	217495	217679	180	2	2	217495-217584	217590-217679
TU8	scaffold_1	247219	247403	184	2.54	2	247219-247308	247310-247403
TU9	scaffold_1	256421	256601	181	2.92	1	256421-256601
TU10	scaffold_1	292814	293012	174	2	2	292814-292898	292924-293012
TU11	scaffold_1	351160	351588	429	6.91	1	351160-351588
TU12	scaffold_1	351679	352120	442	14.64	1	351679-352120
TU13	scaffold_1	352387	354744	2358	53.58	1	352387-354744
TU14	scaffold_1	389079	389379	293	2.98	2	389079-389281	389290-389379
TU15	scaffold_1	400682	400878	180	2	2	400682-400771	400789-400878
TU16	scaffold_1	403055	403239	175	2	2	403055-403140	403151-403239
TU17	scaffold_1	439287	439710	423	4.56	2	439287-439405	439407-439710
TU18	scaffold_1	439785	439978	180	3	2	439785-439874	439889-439978
TU19	scaffold_1	455927	456322	357	2.44	3	455927-456016	456043-456219	456233-456322
TU20	scaffold_1	515315	515481	167	2.51	1	515315-515481
TU21	scaffold_1	539793	539991	180	2	2	539793-539882	539902-539991
TU22	scaffold_1	590695	590893	180	2.86	2	590695-590784	590804-590893
TU23	scaffold_1	595769	595970	180	2	2	595769-595858	595881-595970
TU24	scaffold_1	704489	705364	876	38.02	1	704489-705364
TU25	scaffold_1	705446	705986	514	34.07	2	705446-705859	705887-705986
TU26	scaffold_1	761641	761825	166	2	2	761641-761721	761741-761825
TU27	scaffold_1	810182	810956	760	3.9	2	810182-810374	810390-810956
TU28	scaffold_1	967562	968129	568	13.97	1	967562-968129
TU29	scaffold_1	1027873	1028072	180	2.16	2	1027873-1027962	1027983-1028072
TU30	scaffold_1	1047402	1047575	174	2.33	1	1047402-1047575
TU31	scaffold_1	1094856	1095253	386	5.1	2	1094856-1094960	1094973-1095253
TU32	scaffold_1	1181056	1181301	246	6.49	1	1181056-1181301
TU33	scaffold_1	1181668	1181858	191	11.87	1	1181668-1181858
TU34	scaffold_1	1214914	1215086	173	3.12	1	1214914-1215086
TU35	scaffold_1	1273701	1274267	566	3.95	2	1273701-1273982	1273984-1274267
TU36	scaffold_1	1399944	1400183	240	7.49	1	1399944-1400183
TU37	scaffold_1	1400462	1400886	425	7.36	1	1400462-1400886
TU38	scaffold_1	1401146	1401429	284	26.94	1	1401146-1401429
TU39	scaffold_1	1437788	1438036	249	4.64	1	1437788-1438036
TU40	scaffold_1	1438680	1438858	179	2.5	1	1438680-1438858
TU41	scaffold_1	1585754	1586019	257	2.65	2	1585754-1585920	1585930-1586019
TU42	scaffold_1	1708367	1708817	451	9.55	1	1708367-1708817
TU43	scaffold_1	1788133	1788310	178	2.62	1	1788133-1788310
TU44	scaffold_1	1789026	1789208	180	2.6	2	1789026-1789115	1789119-1789208
TU45	scaffold_1	1836534	1836725	180	4	2	1836534-1836623	1836636-1836725
TU46	scaffold_1	1856755	1856951	197	13.01	1	1856755-1856951
TU47	scaffold_1	1857641	1857912	272	18.1	1	1857641-1857912
TU48	scaffold_1	1924236	1924607	372	20.42	1	1924236-1924607
TU49	scaffold_1	1927376	1928184	809	9.99	1	1927376-1928184
TU50	scaffold_1	1936479	1937371	886	11.45	2	1936479-1936707	1936715-1937371
TU51	scaffold_1	2077810	2078003	180	2	2	2077810-2077899	2077914-2078003
TU52	scaffold_1	2156674	2156888	199	2.72	2	2156674-2156752	2156769-2156888
TU53	scaffold_1	2156947	2157129	173	2	2	2156947-2157034	2157045-2157129
TU54	scaffold_1	2157150	2157325	176	3.07	1	2157150-2157325
TU55	scaffold_1	2157357	2157639	264	2.59	3	2157357-2157446	2157451-2157551	2157567-2157639
TU56	scaffold_1	2183382	2183815	392	3.76	4	2183382-2183444	2183457-2183557	2183585-2183718	2183722-2183815
TU57	scaffold_1	2189008	2189233	180	3.81	2	2189008-2189129	2189176-2189233
TU58	scaffold_1	2265270	2265919	646	11.66	2	2265270-2265359	2265364-2265919
TU59	scaffold_1	2265978	2266799	822	37.63	1	2265978-2266799
TU60	scaffold_1	2266876	2267074	186	2.99	2	2266876-2266971	2266985-2267074
TU61	scaffold_1	2271009	2271196	180	3.3	2	2271009-2271098	2271107-2271196
TU62	scaffold_1	2285194	2285383	180	4	2	2285194-2285283	2285294-2285383
TU63	scaffold_1	2341997	2342242	237	3.37	2	2341997-2342124	2342134-2342242
TU64	scaffold_1	2343099	2343349	240	7.4	2	2343099-2343238	2343250-2343349
TU65	scaffold_1	2366143	2366443	296	3.91	2	2366143-2366348	2366354-2366443
TU66	scaffold_1	2375655	2375857	180	3.87	2	2375655-2375744	2375768-2375857
TU67	scaffold_1	2376636	2376825	174	2	2	2376636-2376720	2376737-2376825
TU68	scaffold_1	2417951	2418164	214	6.25	1	2417951-2418164
TU69	scaffold_1	2418215	2418525	301	6.04	2	2418215-2418319	2418330-2418525
TU70	scaffold_1	2479284	2479487	180	2	2	2479284-2479373	2479398-2479487
TU71	scaffold_1	2599837	2600616	780	118.03	1	2599837-2600616
TU72	scaffold_1	2600865	2601166	302	35.76	1	2600865-2601166
TU73	scaffold_1	2621420	2621607	180	2.92	2	2621420-2621509	2621518-2621607
TU74	scaffold_1	2647476	2647662	180	2.48	2	2647476-2647565	2647573-2647662
TU75	scaffold_1	2776495	2776675	180	2.58	2	2776495-2776584	2776586-2776675
TU76	scaffold_1	2812257	2812476	220	5.72	1	2812257-2812476
TU77	scaffold_1	2814380	2814564	173	2.18	2	2814380-2814469	2814482-2814564
TU78	scaffold_1	2814622	2815168	527	5.23	3	2814622-2814711	2814719-2815057	2815071-2815168
TU79	scaffold_1	2824567	2824796	230	8.76	1	2824567-2824796
TU80	scaffold_1	2825295	2825480	186	3.67	1	2825295-2825480
TU81	scaffold_1	2865367	2865704	304	4.87	3	2865367-2865456	2865472-2865595	2865615-2865704
TU82	scaffold_1	2865827	2866089	263	3.29	1	2865827-2866089
TU83	scaffold_1	2876933	2877116	165	2	2	2876933-2877017	2877037-2877116
TU84	scaffold_1	2999242	2999996	565	26.18	2	2999242-2999716	2999907-2999996
TU85	scaffold_1	3000848	3001038	178	2.44	2	3000848-3000935	3000949-3001038
TU86	scaffold_1	3020829	3021010	182	2.86	1	3020829-3021010
TU87	scaffold_1	3047886	3048169	284	32.64	1	3047886-3048169
TU88	scaffold_1	3116346	3117016	637	5.46	2	3116346-3116710	3116745-3117016
TU89	scaffold_1	3121396	3121595	165	2.39	2	3121396-3121470	3121506-3121595
TU90	scaffold_1	3147902	3148098	180	2.59	2	3147902-3147991	3148009-3148098
TU91	scaffold_1	3148889	3149092	180	2	2	3148889-3148978	3149003-3149092
TU92	scaffold_1	3149665	3149849	180	2	2	3149665-3149754	3149760-3149849
TU93	scaffold_1	3177121	3177388	255	2.37	2	3177121-3177200	3177214-3177388
TU94	scaffold_1	3207466	3207650	180	2	2	3207466-3207555	3207561-3207650
TU95	scaffold_1	3210023	3210317	293	3.26	2	3210023-3210112	3210115-3210317
TU96	scaffold_1	3218300	3218490	180	2	2	3218300-3218389	3218401-3218490
TU97	scaffold_1	3258081	3258275	180	2.64	2	3258081-3258170	3258186-3258275
TU98	scaffold_1	3266507	3266664	158	2.17	1	3266507-3266664
TU99	scaffold_1	3279764	3280015	252	10.6	1	3279764-3280015
TU100	scaffold_1	3289784	3290050	267	5.36	1	3289784-3290050
TU101	scaffold_1	3299032	3299208	177	3.69	1	3299032-3299208
TU102	scaffold_1	3352568	3353099	532	17.08	1	3352568-3353099
TU103	scaffold_1	3353135	3353571	437	9.42	1	3353135-3353571
TU104	scaffold_1	3355288	3355782	492	6.55	2	3355288-3355389	3355393-3355782
TU105	scaffold_1	3365256	3365531	276	5.86	1	3365256-3365531
TU106	scaffold_1	3374342	3374532	191	3.6	1	3374342-3374532
TU107	scaffold_1	3416067	3416247	180	2.33	2	3416067-3416156	3416158-3416247
TU108	scaffold_1	3436225	3436411	180	2.63	2	3436225-3436314	3436322-3436411
TU109	scaffold_1	3521529	3521880	352	32.21	1	3521529-3521880
TU110	scaffold_1	3552728	3552911	180	3	2	3552728-3552817	3552822-3552911
TU111	scaffold_1	3632815	3633009	195	6.3	1	3632815-3633009
TU112	scaffold_1	3676410	3676604	180	2.68	2	3676410-3676499	3676515-3676604
TU113	scaffold_1	3730891	3731126	236	15.54	1	3730891-3731126
TU114	scaffold_1	3796157	3796725	569	8.35	1	3796157-3796725
TU115	scaffold_1	3796970	3797268	297	5.1	2	3796970-3797129	3797132-3797268
TU116	scaffold_1	3798388	3798580	193	5.13	1	3798388-3798580
TU117	scaffold_1	3799308	3799474	167	9.63	1	3799308-3799474
TU118	scaffold_1	3799586	3800763	1149	10.62	3	3799586-3799957	3799976-3800079	3800091-3800763
TU119	scaffold_1	3800966	3801151	180	2.56	2	3800966-3801055	3801062-3801151
TU120	scaffold_1	3894556	3894755	178	2	2	3894556-3894644	3894667-3894755
TU121	scaffold_1	3940567	3940772	203	4.85	2	3940567-3940675	3940679-3940772
TU122	scaffold_1	3992278	3992444	167	35.56	1	3992278-3992444
TU123	scaffold_1	4036945	4037721	742	7.36	3	4036945-4037028	4037058-4037157	4037164-4037721
TU124	scaffold_1	4055787	4056015	229	5.38	1	4055787-4056015
TU125	scaffold_1	4063368	4064042	675	99.15	1	4063368-4064042
TU126	scaffold_1	4127558	4127939	382	3.93	1	4127558-4127939
TU127	scaffold_1	4128187	4128403	180	2.41	2	4128187-4128276	4128314-4128403
TU128	scaffold_1	4128424	4128859	424	5.93	2	4128424-4128757	4128770-4128859
TU129	scaffold_1	4147960	4148307	348	7.3	1	4147960-4148307
TU130	scaffold_1	4148590	4148882	283	4.24	2	4148590-4148682	4148693-4148882
TU131	scaffold_1	4201004	4201221	218	4.12	1	4201004-4201221
TU132	scaffold_1	4201348	4201537	180	2.81	2	4201348-4201437	4201448-4201537
TU133	scaffold_1	4206948	4207412	465	15.35	1	4206948-4207412
TU134	scaffold_1	4365928	4366108	181	9.94	1	4365928-4366108
TU135	scaffold_1	4375516	4375716	180	2.43	2	4375516-4375605	4375627-4375716
TU136	scaffold_1	4420966	4421292	273	4.98	2	4420966-4421137	4421192-4421292
TU137	scaffold_1	4435111	4435738	567	6.43	3	4435111-4435362	4435364-4435457	4435518-4435738
TU138	scaffold_1	4515677	4515865	180	2	2	4515677-4515766	4515776-4515865
TU139	scaffold_1	4545847	4546544	625	6.45	3	4545847-4545954	4545970-4546059	4546118-4546544
TU140	scaffold_1	4554024	4554214	191	5.18	1	4554024-4554214
TU141	scaffold_1	4557270	4560239	560	17.54	2	4557270-4557465	4559876-4560239
TU142	scaffold_1	4558765	4558941	177	3.05	1	4558765-4558941
TU143	scaffold_1	4561090	4561263	174	2.07	1	4561090-4561263
TU144	scaffold_1	4561411	4561622	202	5.3	2	4561411-4561509	4561520-4561622
TU145	scaffold_1	4613318	4613610	293	3.94	1	4613318-4613610
TU146	scaffold_1	4613743	4613924	180	3.62	2	4613743-4613832	4613835-4613924
TU147	scaffold_1	4614916	4615106	180	2.89	2	4614916-4615005	4615017-4615106
TU148	scaffold_1	4615121	4615312	164	2	2	4615121-4615194	4615223-4615312
TU149	scaffold_1	4621756	4621945	180	3	2	4621756-4621845	4621856-4621945
TU150	scaffold_1	4681421	4682645	1214	36.07	2	4681421-4681510	4681522-4682645
TU151	scaffold_1	4682733	4683354	622	7.7	1	4682733-4683354
TU152	scaffold_1	4683667	4683841	175	3.54	1	4683667-4683841
TU153	scaffold_1	4737585	4737767	181	4.07	2	4737585-4737674	4737677-4737767
TU154	scaffold_1	4771257	4771541	285	5.59	1	4771257-4771541
TU155	scaffold_1	4842691	4843055	319	2.64	3	4842691-4842780	4842799-4842940	4842969-4843055
TU156	scaffold_1	5013763	5014087	325	4.09	1	5013763-5014087
TU157	scaffold_1	5059133	5059339	180	2.7	2	5059133-5059222	5059250-5059339
TU158	scaffold_1	5059785	5059972	180	2.98	2	5059785-5059874	5059883-5059972
TU159	scaffold_1	5060401	5060589	189	3.33	1	5060401-5060589
TU160	scaffold_1	5060847	5061250	404	5.79	1	5060847-5061250
TU161	scaffold_1	5106607	5106777	161	2.06	2	5106607-5106696	5106707-5106777
TU162	scaffold_1	5183112	5183526	415	6.66	1	5183112-5183526
TU163	scaffold_1	5184875	5185818	944	27.62	1	5184875-5185818
TU164	scaffold_1	5197736	5199021	1027	25.72	2	5197736-5198075	5198335-5199021
TU165	scaffold_1	5205374	5205550	173	2.01	2	5205374-5205463	5205468-5205550
TU166	scaffold_1	5264320	5264705	349	7.35	2	5264320-5264599	5264637-5264705
TU167	scaffold_1	5309129	5309444	278	2.57	3	5309129-5309216	5309245-5309344	5309355-5309444
TU168	scaffold_1	5310251	5310420	170	2.12	1	5310251-5310420
TU169	scaffold_1	5354580	5355168	586	49.15	2	5354580-5354669	5354673-5355168
TU170	scaffold_1	5368797	5369156	302	2.41	3	5368797-5368886	5368932-5369057	5369071-5369156
TU171	scaffold_1	5369229	5369717	432	4.79	3	5369229-5369318	5369337-5369622	5369662-5369717
TU172	scaffold_1	5369950	5370199	250	53.27	1	5369950-5370199
TU173	scaffold_1	5397217	5397433	211	3.14	2	5397217-5397308	5397315-5397433
TU174	scaffold_1	5420965	5421147	180	2.49	2	5420965-5421054	5421058-5421147
TU175	scaffold_1	5437876	5438063	184	4.86	2	5437876-5437969	5437974-5438063
TU176	scaffold_1	5438648	5438818	162	2.04	2	5438648-5438737	5438747-5438818
TU177	scaffold_1	5439221	5439383	161	2.1	2	5439221-5439310	5439313-5439383
TU178	scaffold_1	5441747	5442080	334	22.34	1	5441747-5442080
TU179	scaffold_1	5442976	5443321	346	5.65	1	5442976-5443321
TU180	scaffold_1	5468132	5468965	785	16.59	2	5468132-5468704	5468754-5468965
TU181	scaffold_1	5468992	5469199	208	7.26	1	5468992-5469199
TU182	scaffold_1	5469202	5469389	188	3.57	1	5469202-5469389
TU183	scaffold_1	5476364	5476914	543	8.53	2	5476364-5476450	5476459-5476914
TU184	scaffold_1	5547940	5548409	470	6.69	1	5547940-5548409
TU185	scaffold_1	5568739	5568946	195	4.96	2	5568739-5568842	5568856-5568946
TU186	scaffold_1	5578724	5579163	437	4.85	2	5578724-5578784	5578788-5579163
TU187	scaffold_1	5606588	5606769	180	2	2	5606588-5606677	5606680-5606769
TU188	scaffold_1	5610692	5610880	180	2	2	5610692-5610781	5610791-5610880
TU189	scaffold_1	5937892	5941792	2781	29.92	2	5937892-5937985	5939106-5941792
TU190	scaffold_1	5938150	5938331	180	2	2	5938150-5938239	5938242-5938331
TU191	scaffold_1	5941796	5941993	195	2.78	2	5941796-5941896	5941900-5941993
TU192	scaffold_1	5949347	5949522	176	2.05	1	5949347-5949522
TU193	scaffold_1	6088325	6088626	302	7.26	1	6088325-6088626
TU194	scaffold_1	6088676	6088871	196	15.13	1	6088676-6088871
TU195	scaffold_1	6139865	6140042	168	2	2	6139865-6139942	6139953-6140042
TU196	scaffold_1	6177613	6178300	688	22.11	1	6177613-6178300
TU197	scaffold_1	6179084	6179259	176	2.05	1	6179084-6179259
TU198	scaffold_1	6279758	6279968	211	4.35	1	6279758-6279968
TU199	scaffold_1	6331543	6331741	199	9.2	1	6331543-6331741
TU200	scaffold_1	6333086	6333293	206	4.44	2	6333086-6333188	6333191-6333293
TU201	scaffold_1	6334684	6334858	175	2.06	1	6334684-6334858
TU202	scaffold_1	6336137	6336300	164	3.29	1	6336137-6336300
TU203	scaffold_1	6348944	6349118	175	2.06	1	6348944-6349118
TU204	scaffold_1	6372061	6372325	254	3.09	2	6372061-6372222	6372234-6372325
TU205	scaffold_1	6372596	6372808	211	3.77	2	6372596-6372701	6372704-6372808
TU206	scaffold_1	6372828	6373027	194	3.03	2	6372828-6372917	6372924-6373027
TU207	scaffold_1	6387260	6387448	180	2	2	6387260-6387349	6387359-6387448
TU208	scaffold_1	6403685	6403865	181	3.86	1	6403685-6403865
TU209	scaffold_1	6404789	6405102	292	4.18	3	6404789-6404878	6404892-6405002	6405012-6405102
TU210	scaffold_1	6405209	6405590	381	7.7	2	6405209-6405489	6405491-6405590
TU211	scaffold_1	6405734	6405914	181	2.88	1	6405734-6405914
TU212	scaffold_1	6406207	6406623	417	8.48	1	6406207-6406623
TU213	scaffold_1	6406689	6407049	361	6.96	1	6406689-6407049
TU214	scaffold_1	6407404	6407716	313	7.85	1	6407404-6407716
TU215	scaffold_1	6467962	6468296	335	21.57	1	6467962-6468296
TU216	scaffold_1	6502572	6502737	166	2.7	1	6502572-6502737
TU217	scaffold_1	6529778	6529984	197	8.02	2	6529778-6529881	6529892-6529984
TU218	scaffold_1	6596563	6596758	180	3.41	2	6596563-6596652	6596669-6596758
TU219	scaffold_1	6611373	6611556	180	2	2	6611373-6611462	6611467-6611556
TU220	scaffold_1	6691479	6691657	179	2.01	1	6691479-6691657
TU221	scaffold_1	6697963	6698149	180	2	2	6697963-6698052	6698060-6698149
TU222	scaffold_1	6890159	6890533	370	5.59	2	6890159-6890248	6890254-6890533
TU223	scaffold_1	6890623	6890790	164	2.05	2	6890623-6890712	6890717-6890790
TU224	scaffold_1	7068681	7068877	197	3.48	1	7068681-7068877
TU225	scaffold_1	7091551	7091751	180	2	2	7091551-7091640	7091662-7091751
TU226	scaffold_1	7152510	7152692	180	3.91	2	7152510-7152599	7152603-7152692
TU227	scaffold_1	7170006	7170261	256	16.64	1	7170006-7170261
TU228	scaffold_1	7277112	7277896	755	3.41	3	7277112-7277501	7277516-7277721	7277738-7277896
TU229	scaffold_1	7294814	7295100	287	4.66	1	7294814-7295100
TU230	scaffold_1	7324380	7324866	487	19.93	1	7324380-7324866
TU231	scaffold_1	7328976	7329174	199	5.74	1	7328976-7329174
TU232	scaffold_1	7335238	7335437	179	2.42	2	7335238-7335326	7335348-7335437
TU233	scaffold_1	7466106	7466332	227	46.74	1	7466106-7466332
TU234	scaffold_1	7466468	7466661	183	3.74	2	7466468-7466557	7466569-7466661
TU235	scaffold_1	7492786	7492985	180	2.58	2	7492786-7492875	7492896-7492985
TU236	scaffold_1	7493195	7493465	260	3.4	2	7493195-7493284	7493296-7493465
TU237	scaffold_1	7493605	7494032	414	3.51	2	7493605-7493694	7493709-7494032
TU238	scaffold_1	7494269	7494534	266	4.03	1	7494269-7494534
TU239	scaffold_1	7646108	7646359	252	3.28	1	7646108-7646359
TU240	scaffold_1	7647326	7647518	180	3.38	2	7647326-7647415	7647429-7647518
TU241	scaffold_1	7647606	7647826	221	9.97	1	7647606-7647826
TU242	scaffold_1	7647837	7648110	269	3.66	2	7647837-7647926	7647932-7648110
TU243	scaffold_1	7648226	7648481	256	12.82	1	7648226-7648481
TU244	scaffold_1	7677161	7677627	467	4.59	1	7677161-7677627
TU245	scaffold_1	7755473	7755655	161	2	2	7755473-7755562	7755585-7755655
TU246	scaffold_1	7766883	7767160	278	9.63	1	7766883-7767160
TU247	scaffold_1	7949047	7949374	265	2.49	3	7949047-7949129	7949152-7949247	7949289-7949374
TU248	scaffold_1	7950008	7950877	412	55.56	2	7950008-7950104	7950563-7950877
TU249	scaffold_1	7950185	7950518	304	2.55	2	7950185-7950404	7950435-7950518
TU250	scaffold_1	8073897	8074101	180	3.27	2	8073897-8073986	8074012-8074101
TU251	scaffold_1	8123521	8123729	180	2	2	8123521-8123610	8123640-8123729
TU252	scaffold_1	8127067	8127302	236	4.77	1	8127067-8127302
TU253	scaffold_1	8127649	8128071	423	15.94	1	8127649-8128071
TU254	scaffold_1	8128153	8128796	644	164.75	1	8128153-8128796
TU255	scaffold_1	8128937	8129177	241	3138.05	1	8128937-8129177
TU256	scaffold_1	8148067	8148300	234	1626.54	1	8148067-8148300
TU257	scaffold_1	8287180	8287403	224	5.62	1	8287180-8287403
TU258	scaffold_1	8300638	8300941	295	6.37	2	8300638-8300727	8300737-8300941
TU259	scaffold_1	8315429	8315732	304	5.49	1	8315429-8315732
TU260	scaffold_1	8315781	8316142	355	4.24	3	8315781-8315853	8315857-8315967	8315972-8316142
TU261	scaffold_1	8468095	8468290	180	2	2	8468095-8468184	8468201-8468290
TU262	scaffold_1	8494118	8494322	188	2.36	2	8494118-8494207	8494225-8494322
TU263	scaffold_1	8558787	8559448	513	4	4	8558787-8558838	8558908-8559196	8559261-8559350	8559367-8559448
TU264	scaffold_1	8559511	8560105	594	5.07	2	8559511-8560013	8560015-8560105
TU265	scaffold_1	8560116	8560496	375	3.58	2	8560116-8560400	8560407-8560496
TU266	scaffold_1	8566780	8566955	176	3.22	1	8566780-8566955
TU267	scaffold_1	8572692	8572881	153	2	2	8572692-8572772	8572810-8572881
TU268	scaffold_1	8572985	8573181	180	2.43	2	8572985-8573074	8573092-8573181
TU269	scaffold_1	8699506	8699688	183	6.89	1	8699506-8699688
TU270	scaffold_1	8743263	8743463	201	3.2	1	8743263-8743463
TU271	scaffold_1	8778011	8778199	181	3.38	2	8778011-8778100	8778109-8778199
TU272	scaffold_1	8783502	8783692	180	3.42	2	8783502-8783591	8783603-8783692
TU273	scaffold_1	8829374	8829561	181	2.83	2	8829374-8829463	8829471-8829561
TU274	scaffold_1	8829880	8830081	180	2.72	2	8829880-8829969	8829992-8830081
TU275	scaffold_1	8837689	8838000	303	5.46	2	8837689-8837901	8837911-8838000
TU276	scaffold_1	8921888	8922085	180	2	2	8921888-8921977	8921996-8922085
TU277	scaffold_1	8930488	8930671	180	2.72	2	8930488-8930577	8930582-8930671
TU278	scaffold_1	8970518	8970796	279	40.58	1	8970518-8970796
TU279	scaffold_1	8971181	8971485	289	2.65	3	8971181-8971257	8971273-8971363	8971365-8971485
TU280	scaffold_1	8972098	8974114	2017	69.63	1	8972098-8974114
TU281	scaffold_1	9049496	9049775	280	5.59	1	9049496-9049775
TU282	scaffold_1	9109107	9109290	184	3.29	1	9109107-9109290
TU283	scaffold_1	9152164	9152337	167	2.53	2	9152164-9152255	9152263-9152337
TU284	scaffold_1	9202198	9202381	184	2.78	1	9202198-9202381
TU285	scaffold_1	9245255	9246254	850	25.56	2	9245255-9245804	9245955-9246254
TU286	scaffold_1	9246620	9246966	310	3.42	3	9246620-9246709	9246723-9246852	9246877-9246966
TU287	scaffold_1	9247410	9247594	180	2.26	2	9247410-9247499	9247505-9247594
TU288	scaffold_1	9247839	9248029	191	4.37	1	9247839-9248029
TU289	scaffold_1	9270091	9270279	180	2	2	9270091-9270180	9270190-9270279
TU290	scaffold_1	9279487	9279704	213	4.95	2	9279487-9279599	9279605-9279704
TU291	scaffold_1	9279969	9280240	272	3.49	1	9279969-9280240
TU292	scaffold_1	9284470	9285455	986	15.8	1	9284470-9285455
TU293	scaffold_1	9315455	9315654	180	2	2	9315455-9315544	9315565-9315654
TU294	scaffold_1	9315702	9315890	175	2.48	2	9315702-9315786	9315801-9315890
TU295	scaffold_1	9316272	9316507	236	4.11	1	9316272-9316507
TU296	scaffold_1	9317225	9317401	177	2.36	1	9317225-9317401
TU297	scaffold_1	9323443	9323653	201	3.53	2	9323443-9323550	9323561-9323653
TU298	scaffold_1	9325041	9325227	187	3.37	1	9325041-9325227
TU299	scaffold_1	9325664	9325867	204	3.52	1	9325664-9325867
TU300	scaffold_1	9325923	9326551	578	9.88	3	9325923-9325967	9325978-9326450	9326492-9326551
TU301	scaffold_1	9340652	9341020	369	22.42	1	9340652-9341020
TU302	scaffold_1	9341181	9341373	193	7.26	1	9341181-9341373
TU303	scaffold_1	9441675	9441965	291	11.92	1	9441675-9441965
TU304	scaffold_1	9519709	9519932	224	4.33	1	9519709-9519932
TU305	scaffold_1	9520541	9520771	231	4.67	1	9520541-9520771
TU306	scaffold_1	9545950	9546135	172	2	2	9545950-9546034	9546049-9546135
TU307	scaffold_1	9570464	9570812	349	3.38	1	9570464-9570812
TU308	scaffold_1	9654025	9654454	414	6.04	2	9654025-9654114	9654131-9654454
TU309	scaffold_1	9655094	9655548	453	7.94	2	9655094-9655183	9655186-9655548
TU310	scaffold_1	9698713	9699347	459	5.42	2	9698713-9698957	9699134-9699347
TU311	scaffold_1	9736516	9736714	180	3.39	2	9736516-9736605	9736625-9736714
TU312	scaffold_1	9761111	9761448	338	20.69	1	9761111-9761448
TU313	scaffold_1	9788979	9789328	350	7.19	1	9788979-9789328
TU314	scaffold_1	9789373	9789555	181	5.34	2	9789373-9789463	9789466-9789555
TU315	scaffold_1	9822442	9822601	160	2.25	1	9822442-9822601
TU316	scaffold_1	9836735	9836922	181	2.79	2	9836735-9836825	9836833-9836922
TU317	scaffold_1	9851185	9851388	204	3.49	1	9851185-9851388
TU318	scaffold_1	9931080	9931281	202	5.64	1	9931080-9931281
TU319	scaffold_1	9931319	9931602	279	4.47	2	9931319-9931507	9931513-9931602
TU320	scaffold_1	9954828	9955000	173	3.57	1	9954828-9955000
TU321	scaffold_1	9959960	9960152	185	3.25	2	9959960-9960054	9960063-9960152
TU322	scaffold_1	10006463	10006662	180	2	2	10006463-10006552	10006573-10006662
TU323	scaffold_1	10152333	10152841	509	81.51	1	10152333-10152841
TU324	scaffold_1	10154230	10154463	221	9.63	2	10154230-10154319	10154333-10154463
TU325	scaffold_1	10179925	10180191	267	4.78	1	10179925-10180191
TU326	scaffold_1	10180325	10180945	621	9.74	1	10180325-10180945
TU327	scaffold_1	10181301	10181491	180	2.8	2	10181301-10181390	10181402-10181491
TU328	scaffold_1	10186026	10186220	180	2	2	10186026-10186115	10186131-10186220
TU329	scaffold_1	10288046	10288417	372	5.29	1	10288046-10288417
TU330	scaffold_1	10288661	10288851	180	2	2	10288661-10288750	10288762-10288851
TU331	scaffold_1	10289053	10289237	180	2.43	2	10289053-10289142	10289148-10289237
TU332	scaffold_1	10290210	10290546	334	5.93	3	10290210-10290324	10290326-10290450	10290453-10290546
TU333	scaffold_1	10290754	10291250	497	22.48	1	10290754-10291250
TU334	scaffold_1	10326226	10326400	175	2.57	1	10326226-10326400
TU335	scaffold_1	10326790	10327211	420	7.22	2	10326790-10326879	10326882-10327211
TU336	scaffold_1	10327276	10327715	406	6.34	3	10327276-10327443	10327453-10327600	10327626-10327715
TU337	scaffold_1	10327807	10328146	336	2.87	2	10327807-10327972	10327977-10328146
TU338	scaffold_1	10328253	10328455	180	2.23	2	10328253-10328342	10328366-10328455
TU339	scaffold_1	10453762	10454687	923	10.58	2	10453762-10454274	10454278-10454687
TU340	scaffold_1	10455082	10456009	928	43.89	1	10455082-10456009
TU341	scaffold_1	10458259	10458497	239	8.79	1	10458259-10458497
TU342	scaffold_1	10458515	10458763	249	4.7	1	10458515-10458763
TU343	scaffold_1	10459628	10459912	264	4.97	2	10459628-10459705	10459727-10459912
TU344	scaffold_1	10460160	10460635	476	3.21	1	10460160-10460635
TU345	scaffold_1	10460995	10461190	189	7.11	2	10460995-10461093	10461101-10461190
TU346	scaffold_1	10481487	10481674	180	2	2	10481487-10481576	10481585-10481674
TU347	scaffold_1	10512870	10513053	180	2	2	10512870-10512959	10512964-10513053
TU348	scaffold_1	10516669	10516846	178	3.17	1	10516669-10516846
TU349	scaffold_1	10572058	10572247	177	2.45	2	10572058-10572144	10572158-10572247
TU350	scaffold_1	10574702	10574881	180	2.34	1	10574702-10574881
TU351	scaffold_1	10624396	10624599	203	3.1	2	10624396-10624485	10624487-10624599
TU352	scaffold_1	10641937	10642120	168	2	2	10641937-10642025	10642042-10642120
TU353	scaffold_1	10751524	10752388	852	15.52	2	10751524-10751613	10751627-10752388
TU354	scaffold_1	10755002	10759698	1660	68.24	3	10755002-10755461	10757824-10758796	10759472-10759698
TU355	scaffold_1	10755671	10755879	209	4.95	1	10755671-10755879
TU356	scaffold_1	10756460	10756645	180	2.5	2	10756460-10756549	10756556-10756645
TU357	scaffold_1	10756716	10757813	1098	7.79	1	10756716-10757813
TU358	scaffold_1	10897072	10897300	229	3.47	1	10897072-10897300
TU359	scaffold_1	10908515	10909094	576	5.99	2	10908515-10908604	10908609-10909094
TU360	scaffold_1	10909120	10909332	213	3.45	1	10909120-10909332
TU361	scaffold_1	10984080	10984256	162	2.36	2	10984080-10984150	10984166-10984256
TU362	scaffold_1	11009658	11009837	156	2	2	11009658-11009747	11009772-11009837
TU363	scaffold_1	11009878	11010061	180	3	2	11009878-11009967	11009972-11010061
TU364	scaffold_1	11010449	11010711	263	9.02	1	11010449-11010711
TU365	scaffold_1	11010730	11012115	1310	5.29	5	11010730-11011069	11011097-11011272	11011285-11011426	11011453-11011921	11011933-11012115
TU366	scaffold_1	11028357	11028576	208	4.26	2	11028357-11028474	11028487-11028576
TU367	scaffold_1	11053244	11053649	406	25.93	1	11053244-11053649
TU368	scaffold_1	11089586	11090037	445	5.38	2	11089586-11089940	11089948-11090037
TU369	scaffold_1	11090158	11090933	673	3.29	2	11090158-11090464	11090568-11090933
TU370	scaffold_1	11092950	11093161	187	4.27	2	11092950-11093046	11093072-11093161
TU371	scaffold_1	11093727	11093900	174	3.1	1	11093727-11093900
TU372	scaffold_1	11408630	11408844	215	2.51	1	11408630-11408844
TU373	scaffold_1	11410742	11410942	201	6.16	1	11410742-11410942
TU374	scaffold_1	11435315	11435474	160	7.22	1	11435315-11435474
TU375	scaffold_1	11435722	11435968	247	3.62	1	11435722-11435968
TU376	scaffold_1	11727198	11727398	201	5.6	1	11727198-11727398
TU377	scaffold_1	11734242	11734494	253	9.16	1	11734242-11734494
TU378	scaffold_1	11767991	11768178	188	14.11	1	11767991-11768178
TU379	scaffold_1	11823733	11823917	180	2.96	2	11823733-11823822	11823828-11823917
TU380	scaffold_1	11827544	11827801	252	2.82	2	11827544-11827633	11827640-11827801
TU381	scaffold_1	11854280	11854792	513	3844.39	1	11854280-11854792
TU382	scaffold_1	11855227	11855383	151	2.12	2	11855227-11855316	11855323-11855383
TU383	scaffold_1	11988363	11988811	449	8.73	1	11988363-11988811
TU384	scaffold_1	11990608	11990783	176	4.46	1	11990608-11990783
TU385	scaffold_1	12066831	12067177	332	2.93	2	12066831-12066920	12066936-12067177
TU386	scaffold_1	12067365	12067564	198	4.06	2	12067365-12067457	12067460-12067564
TU387	scaffold_1	12257922	12258910	942	7.79	2	12257922-12258433	12258481-12258910
TU388	scaffold_1	12258963	12259159	197	8.22	1	12258963-12259159
TU389	scaffold_1	12263193	12263381	189	2.74	1	12263193-12263381
TU390	scaffold_1	12263403	12263841	358	2.39	3	12263403-12263492	12263541-12263600	12263634-12263841
TU391	scaffold_1	12288003	12288355	353	26.66	1	12288003-12288355
TU392	scaffold_1	12475299	12475890	585	3.28	2	12475299-12475501	12475509-12475890
TU393	scaffold_1	12476003	12476297	293	9.21	2	12476003-12476194	12476197-12476297
TU394	scaffold_1	12501320	12501512	180	2	2	12501320-12501409	12501423-12501512
TU395	scaffold_1	12580898	12581396	499	16.87	1	12580898-12581396
TU396	scaffold_1	12641768	12642317	550	12.95	1	12641768-12642317
TU397	scaffold_1	12664711	12664916	191	3.08	2	12664711-12664811	12664827-12664916
TU398	scaffold_1	12666727	12667216	490	11.19	1	12666727-12667216
TU399	scaffold_1	12727705	12727891	164	2	2	12727705-12727794	12727818-12727891
TU400	scaffold_1	12784679	12785159	465	4.19	2	12784679-12784768	12784785-12785159
TU401	scaffold_1	12791568	12791764	180	2	2	12791568-12791657	12791675-12791764
TU402	scaffold_1	12905223	12905698	476	5.78	1	12905223-12905698
TU403	scaffold_1	12962739	12963184	357	18.59	2	12962739-12963006	12963096-12963184
TU404	scaffold_1	13048847	13049030	184	3.76	1	13048847-13049030
TU405	scaffold_1	13050433	13050764	328	3.23	2	13050433-13050543	13050548-13050764
TU406	scaffold_1	13050913	13051250	338	7.99	1	13050913-13051250
TU407	scaffold_1	13144397	13144631	235	20.74	1	13144397-13144631
TU408	scaffold_1	13181427	13181782	356	14.6	1	13181427-13181782
TU409	scaffold_1	13248681	13252988	815	18.84	3	13248681-13249104	13252583-13252672	13252688-13252988
TU410	scaffold_1	13249154	13249339	182	2.63	2	13249154-13249243	13249248-13249339
TU411	scaffold_1	13249445	13249816	343	5.25	2	13249445-13249697	13249727-13249816
TU412	scaffold_1	13250029	13250472	440	5.63	2	13250029-13250295	13250300-13250472
TU413	scaffold_1	13250622	13250804	180	2.99	2	13250622-13250711	13250715-13250804
TU414	scaffold_1	13250956	13251304	344	2.4	2	13250956-13251045	13251051-13251304
TU415	scaffold_1	13251547	13252029	476	5.51	2	13251547-13251612	13251620-13252029
TU416	scaffold_1	13307769	13307973	205	6.58	1	13307769-13307973
TU417	scaffold_1	13308082	13308294	213	7.17	1	13308082-13308294
TU418	scaffold_1	13308370	13308619	247	3.51	2	13308370-13308543	13308547-13308619
TU419	scaffold_1	13314935	13315122	180	2.77	2	13314935-13315024	13315033-13315122
TU420	scaffold_1	13687524	13687720	194	4.44	2	13687524-13687613	13687617-13687720
TU421	scaffold_1	13687739	13688181	350	7.18	2	13687739-13687828	13687922-13688181
TU422	scaffold_1	13836728	13837228	424	2.89	3	13836728-13837012	13837038-13837128	13837181-13837228
TU423	scaffold_1	13957424	13960514	1510	28.13	2	13957424-13958596	13960178-13960514
TU424	scaffold_1	13998101	13998331	231	20.25	1	13998101-13998331
TU425	scaffold_1	14001622	14001834	213	3.24	1	14001622-14001834
TU426	scaffold_1	14177081	14177406	326	8.79	1	14177081-14177406
TU427	scaffold_1	14398316	14398489	174	2.31	1	14398316-14398489
TU428	scaffold_1	14412657	14412870	195	2.54	2	14412657-14412731	14412751-14412870
TU429	scaffold_1	14461353	14461535	180	2	2	14461353-14461442	14461446-14461535
TU430	scaffold_1	14594402	14594589	188	3.81	1	14594402-14594589
TU431	scaffold_1	14616134	14616439	306	6.02	1	14616134-14616439
TU432	scaffold_1	14782338	14782532	188	4.72	2	14782338-14782432	14782440-14782532
TU433	scaffold_1	14788147	14788442	283	4.33	2	14788147-14788343	14788357-14788442
TU434	scaffold_1	14808594	14808857	264	5.72	1	14808594-14808857
TU435	scaffold_1	14809016	14809199	184	3.42	1	14809016-14809199
TU436	scaffold_1	14809294	14809607	293	7.59	2	14809294-14809382	14809404-14809607
TU437	scaffold_1	14813031	14813258	228	4.56	1	14813031-14813258
TU438	scaffold_1	14971247	14971424	178	2.61	1	14971247-14971424
TU439	scaffold_1	14998701	14998891	180	2.92	2	14998701-14998790	14998802-14998891
TU440	scaffold_1	15023347	15023672	326	9.33	1	15023347-15023672
TU441	scaffold_1	15048336	15048881	525	3.44	3	15048336-15048589	15048606-15048711	15048717-15048881
TU442	scaffold_1	15082169	15082702	479	4.45	2	15082169-15082322	15082378-15082702
TU443	scaffold_1	15216947	15217439	493	19.53	1	15216947-15217439
TU444	scaffold_1	15341287	15341512	224	3.28	2	15341287-15341376	15341379-15341512
TU445	scaffold_1	15411136	15411318	183	4.34	1	15411136-15411318
TU446	scaffold_1	15606707	15608543	1358	25.59	3	15606707-15606796	15606858-15607150	15607569-15608543
TU447	scaffold_1	15614257	15614490	234	4.32	1	15614257-15614490
TU448	scaffold_1	15666063	15666873	194	9.18	2	15666063-15666166	15666784-15666873
TU449	scaffold_1	15667299	15668177	745	21.12	3	15667299-15667388	15667463-15667655	15667716-15668177
TU450	scaffold_1	15668356	15668526	171	22.11	1	15668356-15668526
TU451	scaffold_1	15668699	15668886	169	2.51	2	15668699-15668774	15668794-15668886
TU452	scaffold_1	15677132	15677406	275	11.9	1	15677132-15677406
TU453	scaffold_1	15679057	15679246	180	2	2	15679057-15679146	15679157-15679246
TU454	scaffold_1	15803198	15803818	590	6.3	3	15803198-15803289	15803313-15803569	15803578-15803818
TU455	scaffold_1	15804878	15805070	185	5.53	2	15804878-15804971	15804980-15805070
TU456	scaffold_1	15844653	15844975	231	2.19	2	15844653-15844742	15844835-15844975
TU457	scaffold_1	15845121	15845299	179	4.92	1	15845121-15845299
TU458	scaffold_1	15845373	15845577	200	4.75	2	15845373-15845462	15845468-15845577
TU459	scaffold_1	15846323	15846573	243	2.55	2	15846323-15846412	15846421-15846573
TU460	scaffold_1	15846719	15846977	259	5.23	1	15846719-15846977
TU461	scaffold_1	15847922	15848230	292	8.42	2	15847922-15848011	15848029-15848230
TU462	scaffold_1	15848768	15848960	180	2.88	2	15848768-15848857	15848871-15848960
TU463	scaffold_1	15854994	15855235	242	5.34	1	15854994-15855235
TU464	scaffold_1	15922770	15923102	333	19.71	1	15922770-15923102
TU465	scaffold_1	15944384	15944750	367	8.07	1	15944384-15944750
TU466	scaffold_1	16307723	16307903	181	13.62	1	16307723-16307903
TU467	scaffold_1	16333536	16333797	262	3.77	1	16333536-16333797
TU468	scaffold_1	16333856	16334121	266	6.65	1	16333856-16334121
TU469	scaffold_1	16334449	16334737	270	2.65	3	16334449-16334536	16334539-16334630	16334648-16334737
TU470	scaffold_1	16571224	16571519	292	2.5	2	16571224-16571458	16571463-16571519
TU471	scaffold_1	16571599	16571775	177	3.02	1	16571599-16571775
TU472	scaffold_1	16666021	16666221	180	2	2	16666021-16666110	16666132-16666221
TU473	scaffold_1	16817652	16817862	180	2.62	2	16817652-16817741	16817773-16817862
TU474	scaffold_1	16881186	16881344	159	79.23	1	16881186-16881344
TU475	scaffold_1	16915820	16916200	381	4.27	1	16915820-16916200
TU476	scaffold_1	16916430	16916788	349	8.31	2	16916430-16916688	16916699-16916788
TU477	scaffold_1	16917003	16917343	341	4.45	1	16917003-16917343
TU478	scaffold_1	16917379	16917732	351	3.03	2	16917379-16917437	16917441-16917732
TU479	scaffold_1	16917980	16918163	173	2	2	16917980-16918066	16918078-16918163
TU480	scaffold_1	16918364	16918573	193	3.18	2	16918364-16918466	16918484-16918573
TU481	scaffold_1	16919988	16920309	318	3.9	2	16919988-16920077	16920082-16920309
TU482	scaffold_1	16924798	16924971	174	3.46	1	16924798-16924971
TU483	scaffold_1	16925157	16925353	180	3	2	16925157-16925246	16925264-16925353
TU484	scaffold_1	16925493	16925691	196	3.67	2	16925493-16925582	16925586-16925691
TU485	scaffold_1	16925857	16926036	180	2	1	16925857-16926036
TU486	scaffold_1	16926625	16926807	181	3.41	2	16926625-16926714	16926717-16926807
TU487	scaffold_1	16926985	16927177	180	2.51	2	16926985-16927074	16927088-16927177
TU488	scaffold_1	16927924	16928161	228	2.55	2	16927924-16928099	16928110-16928161
TU489	scaffold_1	16928343	16928564	222	5.47	1	16928343-16928564
TU490	scaffold_1	17060721	17061207	415	3.12	4	17060721-17060810	17060828-17060966	17060998-17061093	17061118-17061207
TU491	scaffold_1	17154421	17154751	331	10.16	1	17154421-17154751
TU492	scaffold_1	17170673	17171045	362	4.56	2	17170673-17170894	17170906-17171045
TU493	scaffold_1	17701793	17703120	1327	13.44	2	17701793-17702346	17702348-17703120
TU494	scaffold_1	17703236	17703571	336	13.29	1	17703236-17703571
TU495	scaffold_1	17704567	17704768	187	4.14	2	17704567-17704659	17704675-17704768
TU496	scaffold_1	17705145	17705375	231	8.56	1	17705145-17705375
TU497	scaffold_1	17705453	17705622	170	2.11	1	17705453-17705622
TU498	scaffold_1	17705675	17705877	203	4.88	1	17705675-17705877
TU499	scaffold_1	18054488	18054949	462	52.67	1	18054488-18054949
TU500	scaffold_1	18481016	18481276	261	6.55	1	18481016-18481276
TU501	scaffold_1	18481748	18481959	211	3.92	2	18481748-18481837	18481839-18481959
TU502	scaffold_1	18482466	18482664	180	2	2	18482466-18482555	18482575-18482664
TU503	scaffold_1	18485662	18485962	278	2.73	3	18485662-18485741	18485760-18485894	18485900-18485962
TU504	scaffold_1	18491932	18492149	180	2.82	2	18491932-18492021	18492060-18492149
TU505	scaffold_1	18492959	18493134	176	2.66	1	18492959-18493134
TU506	scaffold_1	18496697	18497508	631	2.51	7	18496697-18496804	18496818-18496907	18496931-18497020	18497024-18497120	18497169-18497237	18497304-18497393	18497422-18497508
TU507	scaffold_1	18510229	18510424	180	2	2	18510229-18510318	18510335-18510424
TU508	scaffold_1	18512470	18512645	176	2.64	1	18512470-18512645
TU509	scaffold_1	18513691	18513925	228	3.82	2	18513691-18513780	18513788-18513925
TU510	scaffold_1	18516868	18517096	210	2.86	2	18516868-18516957	18516977-18517096
TU511	scaffold_1	18964068	18964280	213	3.16	1	18964068-18964280
TU512	scaffold_1	19058212	19058419	187	4.32	2	19058212-19058306	19058328-19058419
TU513	scaffold_1	19058678	19058874	180	2.98	2	19058678-19058767	19058785-19058874
TU514	scaffold_1	19088820	19089144	325	152.43	1	19088820-19089144
TU515	scaffold_1	19089223	19089425	203	3.8	1	19089223-19089425
TU516	scaffold_1	19089715	19090087	373	6.74	1	19089715-19090087
TU517	scaffold_1	19090126	19090323	183	3.75	2	19090126-19090215	19090231-19090323
TU518	scaffold_1	19151675	19151864	190	6.15	1	19151675-19151864
TU519	scaffold_1	19443654	19443907	254	6.1	1	19443654-19443907
TU520	scaffold_1	19444035	19444224	190	20.34	1	19444035-19444224
TU521	scaffold_1	19444315	19445102	788	11.1	1	19444315-19445102
TU522	scaffold_1	19445267	19445472	206	6.12	1	19445267-19445472
TU523	scaffold_1	19445661	19446755	1095	8.76	1	19445661-19446755
TU524	scaffold_1	19446918	19447213	281	4.42	2	19446918-19447115	19447131-19447213
TU525	scaffold_1	19447659	19447856	180	2.22	2	19447659-19447748	19447767-19447856
TU526	scaffold_1	19452792	19453011	220	3.71	1	19452792-19453011
TU527	scaffold_1	19528460	19528665	206	10.39	1	19528460-19528665
TU528	scaffold_1	19529897	19530569	673	8.92	1	19529897-19530569
TU529	scaffold_1	19548611	19549140	460	4.55	2	19548611-19548826	19548897-19549140
TU530	scaffold_1	19730595	19730802	180	2.29	2	19730595-19730684	19730713-19730802
TU531	scaffold_1	19730875	19731053	179	2.14	1	19730875-19731053
TU532	scaffold_1	19759490	19760093	604	14.39	1	19759490-19760093
TU533	scaffold_1	19764973	19766299	1327	90.16	1	19764973-19766299
TU534	scaffold_1	19785669	19786361	693	4.86	1	19785669-19786361
TU535	scaffold_1	19786393	19786573	180	2.86	2	19786393-19786482	19786484-19786573
TU536	scaffold_1	19786594	19786765	172	3.1	1	19786594-19786765
TU537	scaffold_1	19786856	19787413	558	9.48	1	19786856-19787413
TU538	scaffold_1	19787448	19787889	373	50.4	2	19787448-19787585	19787655-19787889
TU539	scaffold_1	19787926	19788097	172	6.24	1	19787926-19788097
TU540	scaffold_1	19847375	19847558	184	6.84	1	19847375-19847558
TU541	scaffold_1	19847695	19847891	180	2	2	19847695-19847784	19847802-19847891
TU542	scaffold_1	19848153	19848570	416	6.2	2	19848153-19848227	19848230-19848570
TU543	scaffold_1	19848717	19848914	198	3.72	1	19848717-19848914
TU544	scaffold_1	19946354	19946571	211	5.92	2	19946354-19946459	19946467-19946571
TU545	scaffold_1	19946763	19947693	890	4.53	5	19946763-19947212	19947229-19947322	19947330-19947453	19947466-19947598	19947605-19947693
TU546	scaffold_1	19947734	19947991	250	4.87	2	19947734-19947893	19947902-19947991
TU547	scaffold_1	19948835	19949111	272	5.26	2	19948835-19949016	19949022-19949111
TU548	scaffold_1	19949135	19949318	184	3.79	1	19949135-19949318
TU549	scaffold_1	19949571	19949766	185	4.83	2	19949571-19949664	19949676-19949766
TU550	scaffold_1	19950203	19950436	234	7.3	1	19950203-19950436
TU551	scaffold_1	19950851	19951112	262	5.09	1	19950851-19951112
TU552	scaffold_1	19951215	19951395	152	2	2	19951215-19951278	19951308-19951395
TU553	scaffold_1	19980245	19980453	209	3.08	1	19980245-19980453
TU554	scaffold_1	19980879	19981436	554	4.53	2	19980879-19980968	19980973-19981436
TU555	scaffold_1	20043982	20044168	187	3.37	1	20043982-20044168
TU556	scaffold_1	20053719	20054100	362	3.2	2	20053719-20053898	20053919-20054100
TU557	scaffold_1	20142513	20142720	180	3.17	2	20142513-20142602	20142631-20142720
TU558	scaffold_1	20145049	20145247	197	3.45	2	20145049-20145142	20145145-20145247
TU559	scaffold_1	20145595	20145938	309	6.59	2	20145595-20145820	20145856-20145938
TU560	scaffold_1	20241270	20241692	423	4.7	1	20241270-20241692
TU561	scaffold_1	20242925	20243104	180	2.82	1	20242925-20243104
TU562	scaffold_1	20245680	20245882	203	4.96	1	20245680-20245882
TU563	scaffold_1	20318045	20318260	216	14.53	1	20318045-20318260
TU564	scaffold_1	20318411	20318636	226	13.54	1	20318411-20318636
TU565	scaffold_1	20362866	20363389	524	10.41	1	20362866-20363389
TU566	scaffold_1	20365765	20366042	278	6.18	1	20365765-20366042
TU567	scaffold_1	20368017	20368193	175	2.1	2	20368017-20368118	20368121-20368193
TU568	scaffold_1	20388721	20388912	174	2	2	20388721-20388805	20388824-20388912
TU569	scaffold_1	20389050	20389473	424	4.68	1	20389050-20389473
TU570	scaffold_1	20389957	20390137	181	3.52	1	20389957-20390137
TU571	scaffold_1	20390266	20390522	257	7.53	1	20390266-20390522
TU572	scaffold_1	20390542	20390960	419	6.71	1	20390542-20390960
TU573	scaffold_1	20391151	20391436	279	2.93	3	20391151-20391246	20391250-20391350	20391355-20391436
TU574	scaffold_1	20398360	20398860	473	4.14	2	20398360-20398742	20398771-20398860
TU575	scaffold_1	20528054	20528261	188	4.06	2	20528054-20528143	20528164-20528261
TU576	scaffold_1	20559093	20559280	180	2	2	20559093-20559182	20559191-20559280
TU577	scaffold_1	20584061	20584255	180	2	2	20584061-20584150	20584166-20584255
TU578	scaffold_1	20675379	20675631	253	4.17	1	20675379-20675631
TU579	scaffold_1	20702176	20702600	425	6.49	1	20702176-20702600
TU580	scaffold_1	20760836	20761034	180	2	2	20760836-20760925	20760945-20761034
TU581	scaffold_1	20779264	20779451	180	2.85	2	20779264-20779353	20779362-20779451
TU582	scaffold_1	20815247	20815432	186	3.78	1	20815247-20815432
TU583	scaffold_1	20874982	20875169	188	6.46	1	20874982-20875169
TU584	scaffold_1	20875194	20875445	252	4.05	1	20875194-20875445
TU585	scaffold_1	20906258	20906483	226	7.4	1	20906258-20906483
TU586	scaffold_1	20944164	20944365	180	2.48	2	20944164-20944253	20944276-20944365
TU587	scaffold_1	21563622	21563807	180	2	2	21563622-21563711	21563718-21563807
TU588	scaffold_1	21615701	21615903	180	2.43	2	21615701-21615790	21615814-21615903
TU589	scaffold_1	21616281	21616482	180	2	2	21616281-21616370	21616393-21616482
TU590	scaffold_1	21684794	21685123	330	4.2	1	21684794-21685123
TU591	scaffold_1	21720567	21720824	258	3.12	1	21720567-21720824
TU592	scaffold_1	21738364	21738542	179	2.58	1	21738364-21738542
TU593	scaffold_1	21746544	21746706	163	7.13	1	21746544-21746706
TU594	scaffold_1	21747631	21748104	465	6.62	2	21747631-21748002	21748012-21748104
TU595	scaffold_1	21749090	21749258	169	4.42	1	21749090-21749258
TU596	scaffold_1	21750446	21751295	843	39.49	2	21750446-21751190	21751198-21751295
TU597	scaffold_1	21814556	21814768	175	2.5	2	21814556-21814674	21814713-21814768
TU598	scaffold_1	21897823	21898327	505	98.19	1	21897823-21898327
TU599	scaffold_1	21923175	21923364	184	2.74	2	21923175-21923264	21923271-21923364
TU600	scaffold_1	21923773	21923991	219	20.81	1	21923773-21923991
TU601	scaffold_1	22021341	22021551	180	2.8	2	22021341-22021430	22021462-22021551
TU602	scaffold_1	22025691	22025857	167	2.16	1	22025691-22025857
TU603	scaffold_1	22025979	22026181	203	27.48	1	22025979-22026181
TU604	scaffold_1	22033430	22033777	348	4.39	1	22033430-22033777
TU605	scaffold_1	22097556	22097726	171	2.11	1	22097556-22097726
TU606	scaffold_1	22495750	22496827	1078	14.45	1	22495750-22496827
TU607	scaffold_1	22496976	22497252	277	5.48	1	22496976-22497252
TU608	scaffold_1	22497512	22498357	832	7.35	2	22497512-22498195	22498210-22498357
TU609	scaffold_1	22515526	22515717	192	5.94	1	22515526-22515717
TU610	scaffold_1	22539428	22539615	180	2	2	22539428-22539517	22539526-22539615
TU611	scaffold_1	22647743	22648296	533	3.31	4	22647743-22647819	22647823-22647953	22647964-22648171	22648180-22648296
TU612	scaffold_1	22648429	22648628	181	2.54	2	22648429-22648518	22648538-22648628
TU613	scaffold_1	22651474	22652410	937	37.8	1	22651474-22652410
TU614	scaffold_1	22652548	22652739	180	2	2	22652548-22652637	22652650-22652739
TU615	scaffold_1	22652924	22653147	224	59.56	1	22652924-22653147
TU616	scaffold_1	22689274	22689562	228	2.33	3	22689274-22689340	22689382-22689471	22689492-22689562
TU617	scaffold_1	22689797	22690063	267	3.77	1	22689797-22690063
TU618	scaffold_1	22690330	22690515	180	4.03	2	22690330-22690419	22690426-22690515
TU619	scaffold_1	22693294	22694005	712	17.35	1	22693294-22694005
TU620	scaffold_1	22694111	22694291	181	2.56	1	22694111-22694291
TU621	scaffold_1	22694336	22694927	588	14.53	2	22694336-22694425	22694430-22694927
TU622	scaffold_1	22709879	22710070	180	4	2	22709879-22709968	22709981-22710070
TU623	scaffold_1	22719576	22719938	363	215.49	1	22719576-22719938
TU624	scaffold_1	22736256	22736446	180	3	2	22736256-22736345	22736357-22736446
TU625	scaffold_1	22896830	22897006	177	2.03	1	22896830-22897006
TU626	scaffold_1	22900251	22900439	183	2.73	2	22900251-22900340	22900347-22900439
TU627	scaffold_1	22900777	22901538	762	20.42	1	22900777-22901538
TU628	scaffold_1	23010169	23010439	271	5.91	1	23010169-23010439
TU629	scaffold_1	23011503	23012141	639	29.56	1	23011503-23012141
TU630	scaffold_1	23052313	23052496	184	3.88	1	23052313-23052496
TU631	scaffold_1	23052563	23053390	775	6.04	2	23052563-23053267	23053321-23053390
TU632	scaffold_1	23053457	23053869	413	7.73	1	23053457-23053869
TU633	scaffold_1	23054233	23055004	760	21.02	2	23054233-23054902	23054915-23055004
TU634	scaffold_1	23116298	23116488	183	4.84	2	23116298-23116387	23116396-23116488
TU635	scaffold_1	23116589	23116776	181	2.9	2	23116589-23116679	23116687-23116776
TU636	scaffold_1	23127534	23127841	279	3.44	3	23127534-23127623	23127639-23127743	23127758-23127841
TU637	scaffold_1	23170780	23171023	244	4.43	1	23170780-23171023
TU638	scaffold_1	23177058	23177235	169	2.01	2	23177058-23177136	23177146-23177235
TU639	scaffold_1	23179133	23179325	180	2.5	2	23179133-23179222	23179236-23179325
TU640	scaffold_1	23205376	23205755	380	3.19	1	23205376-23205755
TU641	scaffold_1	23205848	23206034	180	2.82	2	23205848-23205937	23205945-23206034
TU642	scaffold_1	23262017	23262239	205	5.17	2	23262017-23262131	23262150-23262239
TU643	scaffold_1	23262562	23263147	567	5.94	2	23262562-23263036	23263056-23263147
TU644	scaffold_1	23297976	23298135	160	4.88	1	23297976-23298135
TU645	scaffold_1	23298405	23298614	210	4.64	1	23298405-23298614
TU646	scaffold_1	23298945	23299138	192	5.23	2	23298945-23299046	23299049-23299138
TU647	scaffold_1	23299219	23299415	193	4.63	2	23299219-23299315	23299320-23299415
TU648	scaffold_1	23299796	23299990	195	3.21	1	23299796-23299990
TU649	scaffold_1	23300061	23300371	311	6.57	1	23300061-23300371
TU650	scaffold_1	23379768	23379967	185	3.41	2	23379768-23379862	23379878-23379967
TU651	scaffold_1	23381821	23382035	204	3.57	2	23381821-23381916	23381928-23382035
TU652	scaffold_1	23495165	23495429	265	5.34	1	23495165-23495429
TU653	scaffold_1	23495444	23495642	185	3.22	2	23495444-23495533	23495548-23495642
TU654	scaffold_1	23495737	23496003	267	5.76	1	23495737-23496003
TU655	scaffold_1	23555620	23555996	377	21.24	1	23555620-23555996
TU656	scaffold_1	23657553	23658154	557	3.48	4	23657553-23657642	23657657-23657772	23657775-23657864	23657894-23658154
TU657	scaffold_1	23665720	23666025	298	2.83	2	23665720-23665927	23665936-23666025
TU658	scaffold_1	23692447	23692626	180	3.03	1	23692447-23692626
TU659	scaffold_1	23692692	23692999	282	3.22	3	23692692-23692781	23692802-23692903	23692910-23692999
TU660	scaffold_1	23772560	23772757	180	2	2	23772560-23772649	23772668-23772757
TU661	scaffold_1	23802334	23802500	159	2.08	2	23802334-23802423	23802432-23802500
TU662	scaffold_1	24042471	24042840	370	13.11	1	24042471-24042840
TU663	scaffold_1	24043983	24044180	198	4.46	1	24043983-24044180
TU664	scaffold_1	24044248	24044464	217	2.75	1	24044248-24044464
TU665	scaffold_1	24044636	24045022	379	3.16	2	24044636-24044684	24044693-24045022
TU666	scaffold_1	24045270	24046073	783	5.26	2	24045270-24045962	24045984-24046073
TU667	scaffold_1	24193002	24193167	166	2.08	1	24193002-24193167
TU668	scaffold_1	24193400	24193730	270	2.27	3	24193400-24193489	24193518-24193607	24193641-24193730
TU669	scaffold_1	24194655	24194920	266	3.37	1	24194655-24194920
TU670	scaffold_1	24196009	24196202	194	5.65	1	24196009-24196202
TU671	scaffold_1	24288358	24288565	208	6.64	1	24288358-24288565
TU672	scaffold_1	24301944	24302189	246	3.06	1	24301944-24302189
TU673	scaffold_1	24302615	24302801	180	2.48	2	24302615-24302704	24302712-24302801
TU674	scaffold_1	24303386	24303569	162	2.48	2	24303386-24303457	24303480-24303569
TU675	scaffold_1	24313711	24313908	198	3.96	1	24313711-24313908
TU676	scaffold_1	24316573	24317089	512	11.58	2	24316573-24316994	24317000-24317089
TU677	scaffold_1	24338696	24338881	180	3.2	2	24338696-24338785	24338792-24338881
TU678	scaffold_1	24397723	24398157	426	3.34	2	24397723-24397783	24397793-24398157
TU679	scaffold_1	24416003	24416192	187	3.8	2	24416003-24416098	24416102-24416192
TU680	scaffold_1	24416881	24417415	467	3.37	3	24416881-24416970	24416996-24417085	24417129-24417415
TU681	scaffold_1	24423718	24424211	494	12.57	1	24423718-24424211
TU682	scaffold_1	24472106	24472415	310	3.48	1	24472106-24472415
TU683	scaffold_1	24497449	24497830	372	3.54	2	24497449-24497730	24497741-24497830
TU684	scaffold_1	24499377	24499575	197	4.36	2	24499377-24499482	24499485-24499575
TU685	scaffold_1	24568264	24568451	180	2	2	24568264-24568353	24568362-24568451
TU686	scaffold_1	24568513	24568696	171	2	2	24568513-24568596	24568610-24568696
TU687	scaffold_1	24585067	24585503	437	4.33	1	24585067-24585503
TU688	scaffold_1	24585591	24585982	392	6.81	1	24585591-24585982
TU689	scaffold_1	24586095	24587061	955	22.54	2	24586095-24586723	24586736-24587061
TU690	scaffold_1	24607771	24608152	382	45.48	1	24607771-24608152
TU691	scaffold_1	24616386	24616807	417	5.89	2	24616386-24616700	24616706-24616807
TU692	scaffold_1	24623942	24624138	185	4.85	2	24623942-24624034	24624047-24624138
TU693	scaffold_1	24696275	24696447	173	2.89	1	24696275-24696447
TU694	scaffold_1	24709495	24709694	180	2	2	24709495-24709584	24709605-24709694
TU695	scaffold_1	24789357	24789590	234	7.27	1	24789357-24789590
TU696	scaffold_1	24792054	24792377	237	2.33	3	24792054-24792110	24792170-24792259	24792288-24792377
TU697	scaffold_1	24969375	24969611	237	12.14	1	24969375-24969611
TU698	scaffold_1	25034888	25035085	180	2	2	25034888-25034977	25034996-25035085
TU699	scaffold_1	25291221	25291551	331	13.57	1	25291221-25291551
TU700	scaffold_1	25361880	25362123	244	4.05	1	25361880-25362123
TU701	scaffold_1	25362680	25363039	360	6.9	1	25362680-25363039
TU702	scaffold_1	25363154	25363331	178	2.29	1	25363154-25363331
TU703	scaffold_1	25364704	25365053	350	7.28	1	25364704-25365053
TU704	scaffold_1	25365270	25365711	442	4.1	1	25365270-25365711
TU705	scaffold_1	25365732	25365983	252	3.71	1	25365732-25365983
TU706	scaffold_1	25374660	25376467	1808	25.98	1	25374660-25376467
TU707	scaffold_1	25376469	25376679	211	9.36	1	25376469-25376679
TU708	scaffold_1	25470179	25470650	460	10.82	2	25470179-25470511	25470524-25470650
TU709	scaffold_1	25524148	25524357	180	2	2	25524148-25524237	25524268-25524357
TU710	scaffold_1	25595135	25595318	178	2.04	2	25595135-25595222	25595229-25595318
TU711	scaffold_1	25762927	25763382	456	15.02	1	25762927-25763382
TU712	scaffold_1	25828105	25828340	236	15.88	1	25828105-25828340
TU713	scaffold_1	25828345	25828735	391	7.66	1	25828345-25828735
TU714	scaffold_1	25877950	25878230	281	4.74	1	25877950-25878230
TU715	scaffold_1	25887539	25888026	437	8	3	25887539-25887810	25887812-25887928	25887979-25888026
TU716	scaffold_1	25888234	25888403	170	2.65	1	25888234-25888403
TU717	scaffold_1	25889883	25890088	195	2.32	2	25889883-25889972	25889984-25890088
TU718	scaffold_1	25890266	25890458	193	3.77	1	25890266-25890458
TU719	scaffold_1	25890707	25890895	180	2.01	2	25890707-25890796	25890806-25890895
TU720	scaffold_1	25892647	25892855	209	7.22	1	25892647-25892855
TU721	scaffold_1	25931447	25931692	243	3.64	2	25931447-25931536	25931540-25931692
TU722	scaffold_1	26081857	26082276	420	27.84	1	26081857-26082276
TU723	scaffold_1	26122969	26123273	305	22.69	1	26122969-26123273
TU724	scaffold_1	26158649	26158829	180	2	2	26158649-26158738	26158740-26158829
TU725	scaffold_1	26318007	26318173	167	3.2	1	26318007-26318173
TU726	scaffold_1	26421250	26421590	341	72.66	1	26421250-26421590
TU727	scaffold_1	26421752	26421984	233	17.76	1	26421752-26421984
TU728	scaffold_1	26425121	26426941	1805	16.63	3	26425121-26426058	26426071-26426236	26426241-26426941
TU729	scaffold_1	26427323	26428575	1234	44.52	2	26427323-26427913	26427933-26428575
TU730	scaffold_1	26431811	26431998	180	7	2	26431811-26431900	26431909-26431998
TU731	scaffold_1	26470159	26470398	240	29.92	1	26470159-26470398
TU732	scaffold_1	26470826	26471738	898	16.12	2	26470826-26470915	26470931-26471738
TU733	scaffold_1	26473613	26473799	182	2.8	2	26473613-26473702	26473708-26473799
TU734	scaffold_1	26474689	26474898	210	2.7	1	26474689-26474898
TU735	scaffold_1	26475162	26475501	281	2.37	3	26475162-26475245	26475291-26475401	26475416-26475501
TU736	scaffold_1	26475534	26475726	193	4.13	1	26475534-26475726
TU737	scaffold_1	26475944	26476173	210	4.25	2	26475944-26476033	26476054-26476173
TU738	scaffold_1	26548277	26548496	220	20.79	1	26548277-26548496
TU739	scaffold_1	26548585	26549907	270	5.62	3	26548585-26548674	26549711-26549800	26549818-26549907
TU740	scaffold_1	26707536	26707859	324	14.72	1	26707536-26707859
TU741	scaffold_1	26716070	26716283	197	3.2	2	26716070-26716159	26716177-26716283
TU742	scaffold_1	26805869	26806123	255	12.93	1	26805869-26806123
TU743	scaffold_1	26813242	26813489	248	4.1	1	26813242-26813489
TU744	scaffold_1	26813516	26813700	180	2.02	2	26813516-26813605	26813611-26813700
TU745	scaffold_1	26837768	26837977	210	6.8	1	26837768-26837977
TU746	scaffold_1	26850819	26851081	263	3.19	1	26850819-26851081
TU747	scaffold_1	26858816	26859038	223	2.79	1	26858816-26859038
TU748	scaffold_1	26859157	26859440	274	3.25	3	26859157-26859246	26859256-26859349	26859351-26859440
TU749	scaffold_1	26978003	26978291	286	5.86	2	26978003-26978117	26978121-26978291
TU750	scaffold_1	26978345	26979110	713	13.46	2	26978345-26978547	26978601-26979110
TU751	scaffold_1	27115030	27116423	1303	19.93	2	27115030-27116075	27116167-27116423
TU752	scaffold_1	27188718	27188895	178	2.28	1	27188718-27188895
TU753	scaffold_1	27197206	27197374	152	2.24	2	27197206-27197266	27197284-27197374
TU754	scaffold_1	27197378	27197610	233	4.51	1	27197378-27197610
TU755	scaffold_1	27224086	27224259	174	2.48	1	27224086-27224259
TU756	scaffold_1	27269164	27270113	950	22.73	1	27269164-27270113
TU757	scaffold_1	27270411	27270606	187	2.47	2	27270411-27270500	27270510-27270606
TU758	scaffold_1	27291562	27291864	303	13.84	1	27291562-27291864
TU759	scaffold_1	27295178	27295961	784	348.26	1	27295178-27295961
TU760	scaffold_1	27296610	27296796	180	3.81	2	27296610-27296699	27296707-27296796
TU761	scaffold_1	27300726	27300879	154	2.23	1	27300726-27300879
TU762	scaffold_1	27453594	27453927	291	2.95	2	27453594-27453695	27453739-27453927
TU763	scaffold_1	27584028	27584722	682	45.72	2	27584028-27584656	27584670-27584722
TU764	scaffold_1	27585289	27585706	409	4.11	2	27585289-27585433	27585443-27585706
TU765	scaffold_1	27586361	27586617	239	2.54	2	27586361-27586450	27586469-27586617
TU766	scaffold_1	27587725	27588141	404	6.23	2	27587725-27588038	27588052-27588141
TU767	scaffold_1	27614197	27614379	180	2.48	2	27614197-27614286	27614290-27614379
TU768	scaffold_1	27615831	27616091	261	4.32	1	27615831-27616091
TU769	scaffold_1	27617347	27617838	370	11.29	2	27617347-27617626	27617749-27617838
TU770	scaffold_1	27642865	27643054	167	2	2	27642865-27642951	27642975-27643054
TU771	scaffold_1	27761746	27761949	204	24.25	1	27761746-27761949
TU772	scaffold_1	27762015	27762259	245	15	1	27762015-27762259
TU773	scaffold_1	27876440	27876615	175	2.15	2	27876440-27876518	27876520-27876615
TU774	scaffold_1	27895502	27896265	764	40.28	1	27895502-27896265
TU775	scaffold_1	27901070	27902051	982	112.73	1	27901070-27902051
TU776	scaffold_1	27906256	27906509	254	19.82	1	27906256-27906509
TU777	scaffold_1	27940940	27941136	197	11.56	1	27940940-27941136
TU778	scaffold_1	27974669	27974872	204	4.87	1	27974669-27974872
TU779	scaffold_1	27975091	27975285	193	2.66	2	27975091-27975176	27975179-27975285
TU780	scaffold_1	28089655	28089817	163	2.21	1	28089655-28089817
TU781	scaffold_1	28118637	28120696	1981	7.36	3	28118637-28118697	28118732-28119926	28119972-28120696
TU782	scaffold_1	28153187	28153388	169	2.15	2	28153187-28153265	28153299-28153388
TU783	scaffold_1	28169981	28170172	180	2	2	28169981-28170070	28170083-28170172
TU784	scaffold_1	28178138	28178330	180	3	2	28178138-28178227	28178241-28178330
TU785	scaffold_1	28492503	28492689	187	68.34	1	28492503-28492689
TU786	scaffold_1	28501878	28502163	286	71.74	1	28501878-28502163
TU787	scaffold_1	28506050	28506306	257	8.38	1	28506050-28506306
TU788	scaffold_1	28508012	28508205	184	3.71	2	28508012-28508105	28508116-28508205
TU789	scaffold_1	28508617	28508833	217	19.06	1	28508617-28508833
TU790	scaffold_1	28551631	28552066	379	2.66	4	28551631-28551712	28551728-28551813	28551851-28551963	28551969-28552066
TU791	scaffold_1	28552591	28552796	182	3.05	2	28552591-28552680	28552705-28552796
TU792	scaffold_1	28556894	28557073	180	2.84	1	28556894-28557073
TU793	scaffold_1	28557277	28558166	312	4.17	2	28557277-28557498	28558077-28558166
TU794	scaffold_1	28600932	28605926	3335	26.53	4	28600932-28602669	28603571-28604484	28604494-28604910	28605661-28605926
TU795	scaffold_1	28602764	28603010	247	10.2	1	28602764-28603010
TU796	scaffold_1	28605037	28605447	404	7.99	2	28605037-28605350	28605358-28605447
TU797	scaffold_1	28614583	28614795	213	7.56	1	28614583-28614795
TU798	scaffold_1	28615398	28617491	1001	15.64	4	28615398-28615514	28615771-28616214	28616873-28617248	28617428-28617491
TU799	scaffold_1	28641600	28642185	579	199	2	28641600-28642068	28642076-28642185
TU800	scaffold_1	28674286	28674463	150	2	2	28674286-28674371	28674400-28674463
TU801	scaffold_1	28678917	28679158	216	2.26	2	28678917-28679006	28679033-28679158
TU802	scaffold_1	28692123	28692322	180	3	2	28692123-28692212	28692233-28692322
TU803	scaffold_1	28761580	28761910	331	46.21	1	28761580-28761910
TU804	scaffold_1	28821061	28821241	180	2	2	28821061-28821150	28821152-28821241
TU805	scaffold_1	28855842	28856038	178	2	2	28855842-28855931	28855951-28856038
TU806	scaffold_1	28856919	28857126	208	3.12	1	28856919-28857126
TU807	scaffold_1	29117778	29117987	207	3.45	2	29117778-29117894	29117898-29117987
TU808	scaffold_1	29214151	29214338	180	2.43	2	29214151-29214240	29214249-29214338
TU809	scaffold_1	29261902	29262140	222	2.79	2	29261902-29262033	29262051-29262140
TU810	scaffold_1	29265635	29265961	327	4.94	1	29265635-29265961
TU811	scaffold_1	29482095	29482894	797	4.91	2	29482095-29482713	29482717-29482894
TU812	scaffold_1	29530855	29531700	755	133.73	2	29530855-29531156	29531248-29531700
TU813	scaffold_1	29531721	29532122	402	8.59	1	29531721-29532122
TU814	scaffold_1	29532310	29532468	159	2.38	1	29532310-29532468
TU815	scaffold_1	29532738	29533017	280	4.46	1	29532738-29533017
TU816	scaffold_1	29533433	29533889	457	93.74	1	29533433-29533889
TU817	scaffold_1	29533934	29534257	324	229.41	1	29533934-29534257
TU818	scaffold_1	29553624	29553961	234	2.63	3	29553624-29553673	29553719-29553812	29553872-29553961
TU819	scaffold_1	29554378	29554789	412	8.95	1	29554378-29554789
TU820	scaffold_1	29564340	29564554	180	3.15	2	29564340-29564429	29564465-29564554
TU821	scaffold_1	29592839	29593020	180	2	2	29592839-29592928	29592931-29593020
TU822	scaffold_1	29750781	29750996	208	2.24	2	29750781-29750831	29750840-29750996
TU823	scaffold_1	29771194	29771758	565	11.4	1	29771194-29771758
TU824	scaffold_1	29814888	29815115	228	6.59	1	29814888-29815115
TU825	scaffold_1	30003374	30003683	310	10.72	1	30003374-30003683
TU826	scaffold_1	30045125	30045311	180	2.73	2	30045125-30045214	30045222-30045311
TU827	scaffold_1	30187549	30187728	180	2	1	30187549-30187728
TU828	scaffold_1	30353859	30354056	180	2.5	2	30353859-30353948	30353967-30354056
TU829	scaffold_1	30418690	30419544	833	28.94	2	30418690-30418792	30418815-30419544
TU830	scaffold_1	30571161	30571607	447	6.11	1	30571161-30571607
TU831	scaffold_1	30576437	30576631	180	2.55	2	30576437-30576526	30576542-30576631
TU832	scaffold_1	30659393	30659573	162	2	2	30659393-30659481	30659501-30659573
TU833	scaffold_1	30660270	30660457	180	2.91	2	30660270-30660359	30660368-30660457
TU834	scaffold_1	30673664	30673887	224	21.15	1	30673664-30673887
TU835	scaffold_1	30821155	30821363	180	2	2	30821155-30821244	30821274-30821363
TU836	scaffold_1	30911674	30911873	200	9.89	1	30911674-30911873
TU837	scaffold_1	30923972	30927121	831	55.25	2	30923972-30924448	30926768-30927121
TU838	scaffold_1	30925504	30925699	196	5.77	1	30925504-30925699
TU839	scaffold_1	30962493	30962822	232	2.25	3	30962493-30962544	30962626-30962715	30962733-30962822
TU840	scaffold_1	30963346	30963543	180	2	2	30963346-30963435	30963454-30963543
TU841	scaffold_1	30975035	30975537	489	2.96	3	30975035-30975159	30975162-30975297	30975310-30975537
TU842	scaffold_1	30975785	30978108	1368	37.23	4	30975785-30975874	30976463-30977404	30977745-30977990	30978019-30978108
TU843	scaffold_1	30994109	30994261	153	4.27	1	30994109-30994261
TU844	scaffold_1	30994336	30994812	466	10.21	2	30994336-30994706	30994718-30994812
TU845	scaffold_1	31041877	31042543	667	10.89	1	31041877-31042543
TU846	scaffold_1	31100040	31100727	180	2.56	2	31100040-31100129	31100638-31100727
TU847	scaffold_1	31192693	31192879	180	2	2	31192693-31192782	31192790-31192879
TU848	scaffold_1	31258488	31258698	180	2	2	31258488-31258577	31258609-31258698
TU849	scaffold_1	31259576	31259771	188	3.76	2	31259576-31259667	31259676-31259771
TU850	scaffold_1	31278228	31279001	724	115.8	3	31278228-31278550	31278567-31278877	31278912-31279001
TU851	scaffold_1	31279064	31279240	177	2.91	1	31279064-31279240
TU852	scaffold_1	31279397	31279814	418	5.03	1	31279397-31279814
TU853	scaffold_1	31302116	31302316	180	2.56	2	31302116-31302205	31302227-31302316
TU854	scaffold_1	31302398	31302591	180	2.09	2	31302398-31302487	31302502-31302591
TU855	scaffold_1	31333048	31333305	244	3.12	2	31333048-31333137	31333152-31333305
TU856	scaffold_1	31334229	31334465	237	3.33	1	31334229-31334465
TU857	scaffold_1	31334633	31334919	287	4.67	1	31334633-31334919
TU858	scaffold_1	31337636	31340033	1387	76.08	4	31337636-31338109	31338777-31339053	31339070-31339279	31339608-31340033
TU859	scaffold_1	31360176	31360365	183	2.91	2	31360176-31360268	31360276-31360365
TU860	scaffold_1	31369688	31370099	412	9.02	1	31369688-31370099
TU861	scaffold_1	31379174	31379745	572	33.66	1	31379174-31379745
TU862	scaffold_1	31391187	31391380	180	2	2	31391187-31391276	31391291-31391380
TU863	scaffold_1	31416558	31416895	284	2.7	2	31416558-31416785	31416840-31416895
TU864	scaffold_1	31512061	31512257	180	2.32	2	31512061-31512150	31512168-31512257
TU865	scaffold_1	31512260	31512637	362	4.41	2	31512260-31512349	31512366-31512637
TU866	scaffold_1	31667045	31667399	355	8.1	1	31667045-31667399
TU867	scaffold_1	31677261	31677618	351	4.08	3	31677261-31677350	31677353-31677523	31677529-31677618
TU868	scaffold_1	31704731	31705037	290	4.09	2	31704731-31704820	31704838-31705037
TU869	scaffold_1	31705100	31705431	303	5.81	3	31705100-31705190	31705208-31705319	31705332-31705431
TU870	scaffold_1	31705621	31705824	196	2.63	2	31705621-31705726	31705735-31705824
TU871	scaffold_1	31705886	31706068	158	2	2	31705886-31705965	31705991-31706068
TU872	scaffold_1	31822235	31822419	180	2.42	2	31822235-31822324	31822330-31822419
TU873	scaffold_1	31838795	31839122	328	3.4	1	31838795-31839122
TU874	scaffold_1	31840877	31841050	161	3.04	2	31840877-31840974	31840988-31841050
TU875	scaffold_1	31842133	31842344	212	5.7	1	31842133-31842344
TU876	scaffold_1	31849012	31849284	273	2.64	1	31849012-31849284
TU877	scaffold_1	31851079	31851492	404	3.42	2	31851079-31851380	31851391-31851492
TU878	scaffold_1	31966596	31966793	193	3.67	2	31966596-31966688	31966694-31966793
TU879	scaffold_1	31970906	31971129	224	5.62	1	31970906-31971129
TU880	scaffold_1	31971496	31971797	302	39.04	1	31971496-31971797
TU881	scaffold_1	32060475	32060682	180	3	2	32060475-32060564	32060593-32060682
TU882	scaffold_1	32063706	32064069	331	3.91	3	32063706-32063796	32063806-32063954	32063979-32064069
TU883	scaffold_1	32157636	32158265	507	4.03	3	32157636-32157725	32157730-32157841	32157961-32158265
TU884	scaffold_1	32158409	32158599	180	3.4	2	32158409-32158498	32158510-32158599
TU885	scaffold_1	32175266	32176290	909	15.97	3	32175266-32175310	32175371-32175861	32175918-32176290
TU886	scaffold_1	32202791	32202975	180	2.08	2	32202791-32202880	32202886-32202975
TU887	scaffold_1	32277697	32278399	659	37.13	2	32277697-32278077	32278122-32278399
TU888	scaffold_1	32280268	32280504	237	5.29	1	32280268-32280504
TU889	scaffold_1	32280586	32281104	445	5.89	2	32280586-32280880	32280955-32281104
TU890	scaffold_1	32281303	32281502	191	5.6	2	32281303-32281400	32281410-32281502
TU891	scaffold_1	32282198	32282382	180	2	2	32282198-32282287	32282293-32282382
TU892	scaffold_1	32283910	32284093	180	2.44	2	32283910-32283999	32284004-32284093
TU893	scaffold_1	32284146	32284324	179	3.3	1	32284146-32284324
TU894	scaffold_1	32286249	32286423	175	2.51	1	32286249-32286423
TU895	scaffold_1	32286760	32286962	203	2.79	1	32286760-32286962
TU896	scaffold_1	32287017	32287201	179	2.15	2	32287017-32287105	32287112-32287201
TU897	scaffold_1	32287540	32287731	176	2	2	32287540-32287625	32287642-32287731
TU898	scaffold_1	32340433	32340696	264	68.52	1	32340433-32340696
TU899	scaffold_1	32345227	32345407	180	2.17	2	32345227-32345316	32345318-32345407
TU900	scaffold_1	32345845	32346026	177	2	2	32345845-32345931	32345937-32346026
TU901	scaffold_1	32395092	32395309	218	64.4	1	32395092-32395309
TU902	scaffold_1	32425611	32426053	443	15.94	1	32425611-32426053
TU903	scaffold_1	32603374	32603822	449	26.04	1	32603374-32603822
TU904	scaffold_1	32621544	32621742	180	2.91	2	32621544-32621633	32621653-32621742
TU905	scaffold_1	32804876	32805121	203	2.91	2	32804876-32804964	32805008-32805121
TU906	scaffold_1	32938169	32938356	180	2	2	32938169-32938258	32938267-32938356
TU907	scaffold_1	33020273	33020577	277	2.57	3	33020273-33020359	33020371-33020470	33020488-33020577
TU908	scaffold_1	33025420	33025604	154	2	2	33025420-33025498	33025530-33025604
TU909	scaffold_1	33027570	33027924	313	2.43	3	33027570-33027691	33027711-33027822	33027846-33027924
TU910	scaffold_1	33028553	33028703	151	2.19	1	33028553-33028703
TU911	scaffold_1	33028847	33029098	252	5.27	1	33028847-33029098
TU912	scaffold_1	33084311	33085294	979	7.2	2	33084311-33084362	33084368-33085294
TU913	scaffold_1	33127749	33128121	373	7.5	1	33127749-33128121
TU914	scaffold_1	33204169	33204338	170	3.58	1	33204169-33204338
TU915	scaffold_1	33209174	33209362	180	2.37	2	33209174-33209263	33209273-33209362
TU916	scaffold_1	33209588	33209772	180	2	2	33209588-33209677	33209683-33209772
TU917	scaffold_1	33210138	33210348	207	5.63	2	33210138-33210227	33210232-33210348
TU918	scaffold_1	33213347	33213712	366	6.8	1	33213347-33213712
TU919	scaffold_1	33213830	33214068	222	3.14	2	33213830-33213968	33213986-33214068
TU920	scaffold_1	33214829	33215472	633	10.94	2	33214829-33214927	33214939-33215472
TU921	scaffold_1	33215717	33215929	213	6.75	1	33215717-33215929
TU922	scaffold_1	33216087	33216386	300	11.08	1	33216087-33216386
TU923	scaffold_1	33216434	33216625	192	6.91	1	33216434-33216625
TU924	scaffold_1	33216860	33217833	974	12.47	1	33216860-33217833
TU925	scaffold_1	33217964	33218483	520	24.87	1	33217964-33218483
TU926	scaffold_1	33282141	33282855	715	11.2	1	33282141-33282855
TU927	scaffold_1	33282952	33283245	294	3.36	1	33282952-33283245
TU928	scaffold_1	33329754	33329946	193	7.41	1	33329754-33329946
TU929	scaffold_1	33366533	33366731	180	2.82	2	33366533-33366622	33366642-33366731
TU930	scaffold_1	33373123	33373362	240	3.85	1	33373123-33373362
TU931	scaffold_1	33506450	33506647	198	5.41	1	33506450-33506647
TU932	scaffold_1	33507108	33507358	235	3.52	2	33507108-33507196	33507213-33507358
TU933	scaffold_1	33507465	33507672	199	5.24	2	33507465-33507556	33507566-33507672
TU934	scaffold_1	33519787	33519981	194	2.48	2	33519787-33519876	33519878-33519981
TU935	scaffold_1	33696085	33696280	180	2.44	2	33696085-33696174	33696191-33696280
TU936	scaffold_1	33698063	33698620	409	20.79	2	33698063-33698190	33698340-33698620
TU937	scaffold_1	33698881	33699079	191	3.95	2	33698881-33698970	33698979-33699079
TU938	scaffold_1	33727949	33728144	180	2	2	33727949-33728038	33728055-33728144
TU939	scaffold_1	33774820	33777623	499	27.22	3	33774820-33775091	33775385-33775521	33777534-33777623
TU940	scaffold_1	33775922	33776700	769	9.33	2	33775922-33776011	33776022-33776700
TU941	scaffold_1	33777295	33777474	180	2.85	1	33777295-33777474
TU942	scaffold_1	33778891	33779359	469	24.16	1	33778891-33779359
TU943	scaffold_1	33779937	33780153	217	5.39	1	33779937-33780153
TU944	scaffold_1	33780313	33780481	150	2.25	2	33780313-33780415	33780435-33780481
TU945	scaffold_1	33780806	33781008	203	3.67	1	33780806-33781008
TU946	scaffold_1	33781242	33781444	180	2.37	2	33781242-33781331	33781355-33781444
TU947	scaffold_1	33782343	33782616	274	4.53	1	33782343-33782616
TU948	scaffold_1	33782804	33783286	483	11.28	1	33782804-33783286
TU949	scaffold_1	33783482	33783823	342	11.05	1	33783482-33783823
TU950	scaffold_1	33903834	33904066	233	2.65	1	33903834-33904066
TU951	scaffold_1	33950152	33950537	386	7.89	1	33950152-33950537
TU952	scaffold_1	33950789	33951080	292	20.49	1	33950789-33951080
TU953	scaffold_1	33951149	33951403	255	5.93	1	33951149-33951403
TU954	scaffold_1	33951473	33951782	310	14.51	1	33951473-33951782
TU955	scaffold_1	33965911	33966097	184	7.09	2	33965911-33966002	33966006-33966097
TU956	scaffold_1	34040365	34040543	179	2.01	1	34040365-34040543
TU957	scaffold_1	34042932	34043113	180	3.49	2	34042932-34043021	34043024-34043113
TU958	scaffold_1	34072516	34073024	509	7.6	1	34072516-34073024
TU959	scaffold_1	34073320	34073516	197	4.7	1	34073320-34073516
TU960	scaffold_1	34196263	34196457	180	2.87	2	34196263-34196352	34196368-34196457
TU961	scaffold_1	34376199	34376386	180	2.32	2	34376199-34376288	34376297-34376386
TU962	scaffold_1	34377749	34377925	169	2	2	34377749-34377838	34377847-34377925
TU963	scaffold_1	34377988	34378242	228	2.57	2	34377988-34378077	34378105-34378242
TU964	scaffold_1	34439997	34440224	228	13.07	1	34439997-34440224
TU965	scaffold_1	34440855	34441115	261	15.39	1	34440855-34441115
TU966	scaffold_1	34442127	34442346	204	2.64	2	34442127-34442223	34442240-34442346
TU967	scaffold_1	34444738	34444914	177	2.03	1	34444738-34444914
TU968	scaffold_1	34566675	34567266	592	14.59	1	34566675-34567266
TU969	scaffold_1	34567306	34567806	501	34.13	1	34567306-34567806
TU970	scaffold_1	34655506	34655846	335	4.55	2	34655506-34655734	34655741-34655846
TU971	scaffold_1	34692540	34692757	218	11.02	1	34692540-34692757
TU972	scaffold_1	34843851	34844040	183	3.26	2	34843851-34843940	34843948-34844040
TU973	scaffold_1	34860007	34860934	928	45.97	1	34860007-34860934
TU974	scaffold_1	34894989	34895173	180	2	2	34894989-34895078	34895084-34895173
TU975	scaffold_1	34920428	34920642	215	7.37	1	34920428-34920642
TU976	scaffold_1	35038696	35039502	807	16.6	1	35038696-35039502
TU977	scaffold_1	35039836	35040323	485	9.58	2	35039836-35040110	35040114-35040323
TU978	scaffold_1	35047424	35048969	1526	43.83	3	35047424-35047528	35047535-35048136	35048151-35048969
TU979	scaffold_1	35048985	35049237	253	8.26	1	35048985-35049237
TU980	scaffold_1	35058551	35058745	177	2.1	2	35058551-35058637	35058656-35058745
TU981	scaffold_1	35059027	35059241	214	2.97	2	35059027-35059116	35059118-35059241
TU982	scaffold_1	35059734	35060158	359	2.57	3	35059734-35059815	35059819-35059908	35059972-35060158
TU983	scaffold_1	35096741	35096896	156	2.19	1	35096741-35096896
TU984	scaffold_1	35096938	35097242	305	47.21	1	35096938-35097242
TU985	scaffold_1	35127710	35127912	203	4	1	35127710-35127912
TU986	scaffold_1	35127979	35128169	190	2.87	2	35127979-35128073	35128075-35128169
TU987	scaffold_1	35131593	35131783	184	2.69	2	35131593-35131686	35131694-35131783
TU988	scaffold_1	35274899	35275108	210	9.32	1	35274899-35275108
TU989	scaffold_1	35275245	35275538	294	23.49	1	35275245-35275538
TU990	scaffold_1	35298578	35298777	189	3.11	2	35298578-35298676	35298688-35298777
TU991	scaffold_1	35483905	35484100	163	2.02	2	35483905-35483977	35484011-35484100
TU992	scaffold_1	35485491	35485669	179	2.01	1	35485491-35485669
TU993	scaffold_1	35486580	35486813	234	5.18	1	35486580-35486813
TU994	scaffold_1	35655624	35655819	196	3.18	1	35655624-35655819
TU995	scaffold_1	35723615	35723815	195	2.56	2	35723615-35723719	35723726-35723815
TU996	scaffold_1	35724956	35725111	156	2.26	1	35724956-35725111
TU997	scaffold_1	35725335	35725524	190	4.72	1	35725335-35725524
TU998	scaffold_1	35747577	35747849	273	3.05	1	35747577-35747849
TU999	scaffold_1	35748074	35748297	224	7.62	1	35748074-35748297
TU1000	scaffold_1	35784385	35785004	620	203.08	1	35784385-35785004
TU1001	scaffold_1	35789858	35790159	302	5.96	1	35789858-35790159
TU1002	scaffold_1	35790716	35790924	206	4.35	2	35790716-35790806	35790810-35790924
TU1003	scaffold_1	35791043	35791231	161	2	2	35791043-35791130	35791159-35791231
TU1004	scaffold_1	35794104	35794283	180	2.84	1	35794104-35794283
TU1005	scaffold_1	35794374	35794854	481	6.17	1	35794374-35794854
TU1006	scaffold_1	35797459	35797662	178	2.33	2	35797459-35797546	35797573-35797662
TU1007	scaffold_1	35797763	35799596	1210	4.83	4	35797763-35797982	35797996-35798205	35798813-35799392	35799397-35799596
TU1008	scaffold_1	35896132	35896320	183	2.86	2	35896132-35896224	35896231-35896320
TU1009	scaffold_1	35897942	35898123	178	2	2	35897942-35898029	35898034-35898123
TU1010	scaffold_1	35898491	35898704	214	5.42	1	35898491-35898704
TU1011	scaffold_1	35898751	35898927	177	2.92	1	35898751-35898927
TU1012	scaffold_1	35960317	35960616	282	3.4	3	35960317-35960406	35960408-35960509	35960527-35960616
TU1013	scaffold_1	35961582	35961775	194	4.39	1	35961582-35961775
TU1014	scaffold_1	36116839	36117021	183	3.42	1	36116839-36117021
TU1015	scaffold_1	36117426	36117613	183	5.27	2	36117426-36117517	36117523-36117613
TU1016	scaffold_1	36117637	36117840	158	2.29	2	36117637-36117704	36117751-36117840
TU1017	scaffold_1	36118197	36118453	256	2.77	2	36118197-36118372	36118374-36118453
TU1018	scaffold_1	36119416	36119617	202	32.93	1	36119416-36119617
TU1019	scaffold_1	36182082	36182246	165	2.8	1	36182082-36182246
TU1020	scaffold_1	36229538	36229720	152	2	2	36229538-36229599	36229631-36229720
TU1021	scaffold_1	36294709	36294981	262	2.44	2	36294709-36294798	36294810-36294981
TU1022	scaffold_1	36295192	36295554	290	4.46	3	36295192-36295280	36295351-36295444	36295448-36295554
TU1023	scaffold_1	36296323	36296504	165	2	2	36296323-36296399	36296417-36296504
TU1024	scaffold_1	36365720	36365913	180	3.48	2	36365720-36365809	36365824-36365913
TU1025	scaffold_1	36581229	36581404	176	2.05	1	36581229-36581404
TU1026	scaffold_1	36586400	36586623	224	3.03	1	36586400-36586623
TU1027	scaffold_1	36705676	36706278	570	16.81	3	36705676-36706063	36706082-36706173	36706189-36706278
TU1028	scaffold_1	36783406	36783591	182	4.34	2	36783406-36783495	36783500-36783591
TU1029	scaffold_1	36785378	36785583	200	6.8	2	36785378-36785479	36785486-36785583
TU1030	scaffold_1	36866404	36866565	162	2.48	1	36866404-36866565
TU1031	scaffold_1	36866684	36866879	196	3.65	1	36866684-36866879
TU1032	scaffold_1	36867134	36867436	303	7.52	1	36867134-36867436
TU1033	scaffold_1	36867619	36868415	797	8.09	1	36867619-36868415
TU1034	scaffold_1	36948263	36948450	186	4.1	2	36948263-36948352	36948355-36948450
TU1035	scaffold_1	36948874	36949057	153	2.12	2	36948874-36948963	36948995-36949057
TU1036	scaffold_1	36949675	36949992	294	3.43	2	36949675-36949764	36949789-36949992
TU1037	scaffold_1	36986858	36987031	174	2.7	1	36986858-36987031
TU1038	scaffold_1	36988319	36988641	318	4.52	2	36988319-36988517	36988523-36988641
TU1039	scaffold_1	37048384	37048587	204	2.8	1	37048384-37048587
TU1040	scaffold_1	37067662	37068115	448	5.59	2	37067662-37068019	37068026-37068115
TU1041	scaffold_1	37099061	37099303	243	19.21	1	37099061-37099303
TU1042	scaffold_1	37107992	37108176	180	2	2	37107992-37108081	37108087-37108176
TU1043	scaffold_1	37108196	37108389	180	2	2	37108196-37108285	37108300-37108389
TU1044	scaffold_1	37205480	37205830	348	6.81	2	37205480-37205734	37205738-37205830
TU1045	scaffold_1	37325929	37326102	167	2.02	2	37325929-37326018	37326026-37326102
TU1046	scaffold_1	37402365	37402534	170	2.12	1	37402365-37402534
TU1047	scaffold_1	37506175	37506360	186	101.1	1	37506175-37506360
TU1048	scaffold_1	37542372	37542562	184	2.35	2	37542372-37542465	37542473-37542562
TU1049	scaffold_1	37551448	37551791	344	8.88	1	37551448-37551791
TU1050	scaffold_1	37551825	37551998	174	2.07	1	37551825-37551998
TU1051	scaffold_1	37590074	37590550	477	6.2	1	37590074-37590550
TU1052	scaffold_1	37599411	37599602	180	2	2	37599411-37599500	37599513-37599602
TU1053	scaffold_1	37651801	37652267	407	4.7	2	37651801-37651966	37652027-37652267
TU1054	scaffold_1	37652369	37652566	192	4.66	2	37652369-37652461	37652468-37652566
TU1055	scaffold_1	37652596	37652777	159	2	2	37652596-37652667	37652691-37652777
TU1056	scaffold_1	37653133	37653393	261	4.12	1	37653133-37653393
TU1057	scaffold_1	37653563	37653738	176	2.93	1	37653563-37653738
TU1058	scaffold_1	37659649	37659989	319	6.2	2	37659649-37659738	37659761-37659989
TU1059	scaffold_1	37660017	37660217	173	2.01	2	37660017-37660099	37660128-37660217
TU1060	scaffold_1	37660241	37660561	277	2.65	3	37660241-37660306	37660348-37660476	37660480-37660561
TU1061	scaffold_1	37762654	37762837	180	4	2	37762654-37762743	37762748-37762837
TU1062	scaffold_1	37791574	37791805	215	11.61	2	37791574-37791696	37791714-37791805
TU1063	scaffold_1	37792108	37792382	275	17	1	37792108-37792382
TU1064	scaffold_1	37818072	37820527	2456	41.9	1	37818072-37820527
TU1065	scaffold_1	37821568	37822513	939	8.05	2	37821568-37821936	37821944-37822513
TU1066	scaffold_1	37822558	37823303	704	6.69	3	37822558-37823034	37823066-37823156	37823168-37823303
TU1067	scaffold_1	37857130	37857467	315	3.41	2	37857130-37857354	37857378-37857467
TU1068	scaffold_1	37857518	37857742	225	5.05	1	37857518-37857742
TU1069	scaffold_1	37887784	37887958	175	3.48	1	37887784-37887958
TU1070	scaffold_1	37948764	37948948	180	3	2	37948764-37948853	37948859-37948948
TU1071	scaffold_1	37963879	37964390	512	7.92	1	37963879-37964390
TU1072	scaffold_1	38032241	38032543	303	9.2	1	38032241-38032543
TU1073	scaffold_1	38032703	38033191	473	7.29	2	38032703-38032926	38032943-38033191
TU1074	scaffold_1	38033461	38033980	485	5.19	3	38033461-38033550	38033575-38033676	38033688-38033980
TU1075	scaffold_1	38034214	38034508	280	2.84	3	38034214-38034303	38034313-38034412	38034419-38034508
TU1076	scaffold_1	38034547	38034885	229	2.82	3	38034547-38034595	38034696-38034785	38034796-38034885
TU1077	scaffold_1	38077172	38077533	305	2.27	3	38077172-38077261	38077288-38077419	38077451-38077533
TU1078	scaffold_1	38091135	38091777	643	88.52	1	38091135-38091777
TU1079	scaffold_1	38110081	38111300	1187	6.26	4	38110081-38110929	38110934-38111070	38111076-38111173	38111198-38111300
TU1080	scaffold_1	38149514	38149964	431	3.63	2	38149514-38149603	38149624-38149964
TU1081	scaffold_1	38155105	38155360	256	2.81	1	38155105-38155360
TU1082	scaffold_1	38190966	38191159	180	2	2	38190966-38191055	38191070-38191159
TU1083	scaffold_1	38191343	38191554	212	3.9	1	38191343-38191554
TU1084	scaffold_1	38191558	38191749	188	9.16	2	38191558-38191649	38191654-38191749
TU1085	scaffold_1	38196038	38196238	180	3.8	2	38196038-38196127	38196149-38196238
TU1086	scaffold_1	38196270	38196433	164	3.16	1	38196270-38196433
TU1087	scaffold_1	38211276	38212201	714	6.82	2	38211276-38211478	38211691-38212201
TU1088	scaffold_1	38212553	38212919	343	2.9	3	38212553-38212649	38212659-38212813	38212829-38212919
TU1089	scaffold_1	38212941	38213266	278	2.69	3	38212941-38213004	38213045-38213168	38213177-38213266
TU1090	scaffold_1	38213382	38213557	176	2.36	1	38213382-38213557
TU1091	scaffold_1	38245461	38246271	668	12.68	2	38245461-38245599	38245743-38246271
TU1092	scaffold_1	38361460	38363115	784	44.97	2	38361460-38362133	38363006-38363115
TU1093	scaffold_1	38362314	38362630	317	3.69	1	38362314-38362630
TU1094	scaffold_1	38363448	38365524	2060	12.82	3	38363448-38363626	38363632-38363988	38364001-38365524
TU1095	scaffold_1	38365622	38366499	873	15.34	2	38365622-38365863	38365869-38366499
TU1096	scaffold_1	38380979	38381656	634	7.32	3	38380979-38381068	38381093-38381221	38381242-38381656
TU1097	scaffold_1	38383935	38384125	180	2.18	2	38383935-38384024	38384036-38384125
TU1098	scaffold_1	38384336	38384516	180	2.43	2	38384336-38384425	38384427-38384516
TU1099	scaffold_1	38388352	38388785	411	7.3	2	38388352-38388556	38388580-38388785
TU1100	scaffold_1	38389347	38389740	393	8.83	2	38389347-38389614	38389616-38389740
TU1101	scaffold_1	38435843	38436021	179	2.01	1	38435843-38436021
TU1102	scaffold_1	38436146	38436316	166	2	2	38436146-38436221	38436227-38436316
TU1103	scaffold_1	38438805	38439009	185	3.86	2	38438805-38438899	38438920-38439009
TU1104	scaffold_1	38439398	38440191	794	21.23	1	38439398-38440191
TU1105	scaffold_1	38441152	38441493	342	4.47	1	38441152-38441493
TU1106	scaffold_1	38441546	38441731	184	3.99	2	38441546-38441637	38441640-38441731
TU1107	scaffold_1	38442954	38443142	180	2.44	2	38442954-38443043	38443053-38443142
TU1108	scaffold_1	38466215	38466500	286	3.35	1	38466215-38466500
TU1109	scaffold_1	38519160	38519364	205	5.69	1	38519160-38519364
TU1110	scaffold_1	38617834	38618021	180	2.89	2	38617834-38617923	38617932-38618021
TU1111	scaffold_1	38619997	38620223	227	4.16	1	38619997-38620223
TU1112	scaffold_1	38621243	38621443	201	3.07	1	38621243-38621443
TU1113	scaffold_1	38652412	38652718	307	32.82	1	38652412-38652718
TU1114	scaffold_1	38652755	38653417	663	53.61	1	38652755-38653417
TU1115	scaffold_1	38678705	38678894	190	3.79	1	38678705-38678894
TU1116	scaffold_1	38679587	38679757	168	2.05	2	38679587-38679664	38679668-38679757
TU1117	scaffold_1	38767367	38767555	180	2.45	2	38767367-38767456	38767466-38767555
TU1118	scaffold_1	38852792	38852999	180	2	2	38852792-38852881	38852910-38852999
TU1119	scaffold_1	38924898	38925103	199	7.3	2	38924898-38925005	38925013-38925103
TU1120	scaffold_1	38943237	38943546	270	2.83	3	38943237-38943326	38943366-38943455	38943457-38943546
TU1121	scaffold_1	39034494	39034893	400	45	1	39034494-39034893
TU1122	scaffold_1	39154873	39155103	231	11.2	1	39154873-39155103
TU1123	scaffold_1	39186934	39187214	281	26.84	1	39186934-39187214
TU1124	scaffold_1	39221698	39221882	183	2.7	2	39221698-39221787	39221790-39221882
TU1125	scaffold_1	39222390	39222589	185	2.4	2	39222390-39222527	39222543-39222589
TU1126	scaffold_1	39435282	39435463	180	2	2	39435282-39435371	39435374-39435463
TU1127	scaffold_1	39668768	39668959	180	2.26	2	39668768-39668857	39668870-39668959
TU1128	scaffold_1	39748659	39748858	192	8.49	2	39748659-39748758	39748767-39748858
TU1129	scaffold_1	39803261	39803439	179	3.02	1	39803261-39803439
TU1130	scaffold_1	39899155	39899831	613	4.06	3	39899155-39899244	39899301-39899733	39899742-39899831
TU1131	scaffold_1	39937984	39938208	205	2.42	2	39937984-39938098	39938119-39938208
TU1132	scaffold_1	39971012	39971199	180	2	2	39971012-39971101	39971110-39971199
TU1133	scaffold_1	39993251	39993422	172	2.06	1	39993251-39993422
TU1134	scaffold_1	39993665	39993940	274	2.89	2	39993665-39993831	39993834-39993940
TU1135	scaffold_1	39994333	39994509	177	2.03	1	39994333-39994509
TU1136	scaffold_1	40047704	40047898	195	3.71	1	40047704-40047898
TU1137	scaffold_1	40094225	40094744	520	8.42	1	40094225-40094744
TU1138	scaffold_1	40336853	40337636	782	10.66	2	40336853-40337127	40337130-40337636
TU1139	scaffold_1	40414531	40414736	194	2.81	2	40414531-40414593	40414606-40414736
TU1140	scaffold_1	40448537	40449719	1183	54.68	1	40448537-40449719
TU1141	scaffold_1	40472686	40472863	178	2.98	1	40472686-40472863
TU1142	scaffold_1	40475564	40475795	232	2.98	1	40475564-40475795
TU1143	scaffold_1	40475822	40476022	182	2.8	2	40475822-40475913	40475933-40476022
TU1144	scaffold_1	40476142	40476585	438	3.94	2	40476142-40476194	40476201-40476585
TU1145	scaffold_1	40477455	40477649	180	2.47	2	40477455-40477544	40477560-40477649
TU1146	scaffold_1	40477897	40478092	180	2.31	2	40477897-40477986	40478003-40478092
TU1147	scaffold_1	40555641	40555868	228	6.32	1	40555641-40555868
TU1148	scaffold_1	40561281	40561432	152	2.55	1	40561281-40561432
TU1149	scaffold_1	40561966	40562219	239	2.74	2	40561966-40562016	40562032-40562219
TU1150	scaffold_1	40607299	40608279	978	5.81	2	40607299-40608185	40608189-40608279
TU1151	scaffold_1	40626338	40626556	219	23.21	1	40626338-40626556
TU1152	scaffold_1	40626604	40627188	585	14.11	1	40626604-40627188
TU1153	scaffold_1	40663645	40663826	180	2.02	2	40663645-40663734	40663737-40663826
TU1154	scaffold_1	40664361	40664557	180	4	2	40664361-40664450	40664468-40664557
TU1155	scaffold_1	40717642	40718245	600	8.98	2	40717642-40718055	40718060-40718245
TU1156	scaffold_1	40724704	40725021	318	6.18	1	40724704-40725021
TU1157	scaffold_1	40730920	40731128	209	10.54	1	40730920-40731128
TU1158	scaffold_1	40731480	40732088	609	7.14	1	40731480-40732088
TU1159	scaffold_1	40837164	40837347	182	2.87	2	40837164-40837253	40837256-40837347
TU1160	scaffold_1	41055599	41056382	766	23.08	2	41055599-41056274	41056293-41056382
TU1161	scaffold_1	41146576	41146756	180	2.31	2	41146576-41146665	41146667-41146756
TU1162	scaffold_1	41157046	41157223	178	2.08	1	41157046-41157223
TU1163	scaffold_1	41195507	41196279	214	3.72	2	41195507-41195597	41196157-41196279
TU1164	scaffold_1	41195676	41195863	180	2	2	41195676-41195765	41195774-41195863
TU1165	scaffold_1	41251893	41252055	163	2.39	1	41251893-41252055
TU1166	scaffold_1	41257303	41258808	216	3.37	2	41257303-41257424	41258715-41258808
TU1167	scaffold_1	41536041	41536245	180	2.44	2	41536041-41536130	41536156-41536245
TU1168	scaffold_1	41597380	41597634	255	14.09	1	41597380-41597634
TU1169	scaffold_1	41602462	41602750	284	6.96	2	41602462-41602655	41602661-41602750
TU1170	scaffold_1	41909397	41909598	180	2.28	2	41909397-41909486	41909509-41909598
TU1171	scaffold_1	41941240	41941432	180	2	2	41941240-41941329	41941343-41941432
TU1172	scaffold_1	41972526	41973319	794	9.07	1	41972526-41973319
TU1173	scaffold_1	41973446	41973689	244	7.61	1	41973446-41973689
TU1174	scaffold_1	41973801	41974193	389	14.56	2	41973801-41973900	41973905-41974193
TU1175	scaffold_1	41974445	41974790	346	20.8	1	41974445-41974790
TU1176	scaffold_1	41974846	41975054	204	6.14	2	41974846-41974957	41974963-41975054
TU1177	scaffold_1	42027411	42027633	223	14.52	1	42027411-42027633
TU1178	scaffold_1	42306747	42306936	180	2	2	42306747-42306836	42306847-42306936
TU1179	scaffold_1	42307622	42310005	372	3.62	3	42307622-42307711	42307714-42307805	42309816-42310005
TU1180	scaffold_1	42377767	42377956	166	2.2	2	42377767-42377842	42377867-42377956
TU1181	scaffold_1	42441876	42442085	210	10.59	1	42441876-42442085
TU1182	scaffold_1	42509724	42510045	322	33.42	1	42509724-42510045
TU1183	scaffold_1	42525118	42525365	246	6.46	2	42525118-42525220	42525223-42525365
TU1184	scaffold_1	42525450	42525801	352	10.19	1	42525450-42525801
TU1185	scaffold_1	42526422	42526842	411	7.82	2	42526422-42526513	42526524-42526842
TU1186	scaffold_1	42529790	42530200	411	9.36	1	42529790-42530200
TU1187	scaffold_1	42530432	42530979	548	11.16	1	42530432-42530979
TU1188	scaffold_1	42582525	42582684	160	3.92	1	42582525-42582684
TU1189	scaffold_1	42653873	42654064	180	2	2	42653873-42653962	42653975-42654064
TU1190	scaffold_1	42767455	42767718	264	5.36	1	42767455-42767718
TU1191	scaffold_1	42976312	42976496	180	2	2	42976312-42976401	42976407-42976496
TU1192	scaffold_1	42980008	42980367	333	2.32	3	42980008-42980096	42980108-42980238	42980255-42980367
TU1193	scaffold_1	42980518	42980859	306	3.53	2	42980518-42980757	42980794-42980859
TU1194	scaffold_1	42982673	42983694	1022	9.92	1	42982673-42983694
TU1195	scaffold_1	43004300	43004485	156	2	2	43004300-43004373	43004404-43004485
TU1196	scaffold_1	43062984	43063180	180	2	2	43062984-43063073	43063091-43063180
TU1197	scaffold_1	43112939	43113287	284	2.86	3	43112939-43113005	43113058-43113184	43113198-43113287
TU1198	scaffold_1	43115498	43115763	266	3.7	1	43115498-43115763
TU1199	scaffold_1	43116045	43116278	214	2.94	2	43116045-43116168	43116189-43116278
TU1200	scaffold_1	43132314	43132522	209	3.48	1	43132314-43132522
TU1201	scaffold_1	43132559	43132900	316	3.53	2	43132559-43132784	43132811-43132900
TU1202	scaffold_1	43141147	43141624	474	5.51	2	43141147-43141530	43141535-43141624
TU1203	scaffold_1	43158756	43158964	180	2.41	2	43158756-43158845	43158875-43158964
TU1204	scaffold_1	43159144	43159866	719	11.26	2	43159144-43159550	43159555-43159866
TU1205	scaffold_1	43223827	43225033	1207	57.93	1	43223827-43225033
TU1206	scaffold_1	43336522	43336706	180	3	2	43336522-43336611	43336617-43336706
TU1207	scaffold_1	43414183	43414361	179	2.37	1	43414183-43414361
TU1208	scaffold_1	43414841	43414997	157	2.9	1	43414841-43414997
TU1209	scaffold_1	43487009	43487207	192	6.5	2	43487009-43487101	43487109-43487207
TU1210	scaffold_1	43702797	43703169	373	11.83	1	43702797-43703169
TU1211	scaffold_1	43703215	43703578	354	4.01	3	43703215-43703314	43703320-43703463	43703469-43703578
TU1212	scaffold_1	43819546	43819829	284	4.19	1	43819546-43819829
TU1213	scaffold_1	43851330	43851912	583	24.78	1	43851330-43851912
TU1214	scaffold_1	43852131	43852379	249	27.1	1	43852131-43852379
TU1215	scaffold_1	43915925	43916114	187	3.8	2	43915925-43916016	43916020-43916114
TU1216	scaffold_1	43953882	43954073	180	2.04	2	43953882-43953971	43953984-43954073
TU1217	scaffold_1	43956411	43956583	168	2.03	2	43956411-43956500	43956506-43956583
TU1218	scaffold_1	43972457	43972719	263	4.69	1	43972457-43972719
TU1219	scaffold_1	43980040	43980914	869	7.32	2	43980040-43980129	43980136-43980914
TU1220	scaffold_1	44006569	44006856	261	4	2	44006569-44006641	44006669-44006856
TU1221	scaffold_1	44067254	44067417	164	2.25	1	44067254-44067417
TU1222	scaffold_1	44067487	44067721	231	4.02	2	44067487-44067577	44067582-44067721
TU1223	scaffold_1	44067741	44068047	297	7.64	2	44067741-44067831	44067842-44068047
TU1224	scaffold_1	44068094	44068732	639	11.16	1	44068094-44068732
TU1225	scaffold_1	44070433	44070622	180	2.03	2	44070433-44070522	44070533-44070622
TU1226	scaffold_1	44070688	44070923	236	3.81	1	44070688-44070923
TU1227	scaffold_1	44070939	44071222	284	4.37	1	44070939-44071222
TU1228	scaffold_1	44126936	44127221	286	6.6	1	44126936-44127221
TU1229	scaffold_1	44127338	44127515	178	9.08	1	44127338-44127515
TU1230	scaffold_1	44127637	44127835	193	3.5	2	44127637-44127727	44127734-44127835
TU1231	scaffold_1	44128311	44128486	176	2.77	1	44128311-44128486
TU1232	scaffold_1	44128882	44129398	517	9.99	1	44128882-44129398
TU1233	scaffold_1	44143599	44143783	180	2.99	2	44143599-44143688	44143694-44143783
TU1234	scaffold_1	44186275	44188680	2051	58.87	3	44186275-44186800	44186916-44187547	44187788-44188680
TU1235	scaffold_1	44504295	44504551	257	221.27	1	44504295-44504551
TU1236	scaffold_1	44621523	44621748	226	4.1	1	44621523-44621748
TU1237	scaffold_1	44716556	44716983	428	28.36	1	44716556-44716983
TU1238	scaffold_1	44717029	44717215	187	6.64	1	44717029-44717215
TU1239	scaffold_1	44768235	44768622	388	17.12	1	44768235-44768622
TU1240	scaffold_1	44853367	44853552	186	5.81	1	44853367-44853552
TU1241	scaffold_1	44871717	44871923	202	5.32	2	44871717-44871824	44871830-44871923
TU1242	scaffold_1	45081947	45082223	258	3.39	2	45081947-45082036	45082056-45082223
TU1243	scaffold_1	45097923	45098663	729	69.16	3	45097923-45098024	45098032-45098235	45098241-45098663
TU1244	scaffold_1	45133434	45133620	180	2	2	45133434-45133523	45133531-45133620
TU1245	scaffold_1	45163118	45163305	180	2.91	2	45163118-45163207	45163216-45163305
TU1246	scaffold_1	45164251	45164519	269	14.25	1	45164251-45164519
TU1247	scaffold_1	45165964	45166170	190	2.59	2	45165964-45166053	45166071-45166170
TU1248	scaffold_1	45166552	45166735	155	2	2	45166552-45166627	45166657-45166735
TU1249	scaffold_1	45286077	45286265	180	3.67	2	45286077-45286166	45286176-45286265
TU1250	scaffold_1	45286479	45286686	200	2.48	2	45286479-45286588	45286597-45286686
TU1251	scaffold_1	45343929	45344236	226	2.3	2	45343929-45344102	45344185-45344236
TU1252	scaffold_1	45359743	45359940	178	2	2	45359743-45359830	45359851-45359940
TU1253	scaffold_1	45360370	45360559	180	3.11	2	45360370-45360459	45360470-45360559
TU1254	scaffold_1	45361450	45361609	160	2.04	1	45361450-45361609
TU1255	scaffold_1	45362581	45363307	727	13.57	1	45362581-45363307
TU1256	scaffold_1	45363813	45364261	419	12.86	2	45363813-45364024	45364055-45364261
TU1257	scaffold_1	45382203	45382546	344	6.41	1	45382203-45382546
TU1258	scaffold_1	45382859	45383029	169	2.05	2	45382859-45382948	45382951-45383029
TU1259	scaffold_1	45395655	45395864	210	4.34	1	45395655-45395864
TU1260	scaffold_1	45894321	45894630	310	2.93	1	45894321-45894630
TU1261	scaffold_1	45940482	45940660	179	2.45	1	45940482-45940660
TU1262	scaffold_1	45940985	45941256	256	5.57	2	45940985-45941074	45941091-45941256
TU1263	scaffold_1	45979242	45979451	210	19.68	1	45979242-45979451
TU1264	scaffold_1	45979653	45979803	151	9.54	1	45979653-45979803
TU1265	scaffold_1	46039096	46039810	715	22.25	1	46039096-46039810
TU1266	scaffold_1	46042351	46042623	273	10.15	1	46042351-46042623
TU1267	scaffold_1	46043864	46044017	154	8.18	1	46043864-46044017
TU1268	scaffold_1	46044251	46045239	989	17.83	1	46044251-46045239
TU1269	scaffold_1	46045447	46045841	395	10.48	1	46045447-46045841
TU1270	scaffold_1	46046339	46046513	173	2.05	2	46046339-46046434	46046437-46046513
TU1271	scaffold_1	46244860	46245428	569	12.25	1	46244860-46245428
TU1272	scaffold_1	46245848	46246024	177	2.01	1	46245848-46246024
TU1273	scaffold_1	46246690	46246960	271	13.55	1	46246690-46246960
TU1274	scaffold_1	46247574	46247758	184	4.55	2	46247574-46247666	46247668-46247758
TU1275	scaffold_1	46251167	46251357	180	2	2	46251167-46251256	46251268-46251357
TU1276	scaffold_1	46331571	46331731	161	18.43	1	46331571-46331731
TU1277	scaffold_1	46332227	46332502	276	17.28	1	46332227-46332502
TU1278	scaffold_1	46332945	46333288	344	25.3	1	46332945-46333288
TU1279	scaffold_1	46347658	46348252	595	27.05	1	46347658-46348252
TU1280	scaffold_1	46412990	46413407	418	10.29	1	46412990-46413407
TU1281	scaffold_1	46413454	46413793	317	4.06	2	46413454-46413666	46413690-46413793
TU1282	scaffold_1	46431101	46431409	309	5.18	1	46431101-46431409
TU1283	scaffold_1	46497502	46497685	151	2	2	46497502-46497573	46497607-46497685
TU1284	scaffold_1	46497931	46498810	262	5.41	2	46497931-46498101	46498720-46498810
TU1285	scaffold_1	46530079	46530372	294	4.18	1	46530079-46530372
TU1286	scaffold_1	46538789	46539003	215	3.95	1	46538789-46539003
TU1287	scaffold_1	46572681	46572967	287	6.43	1	46572681-46572967
TU1288	scaffold_1	46573020	46573200	181	2.5	1	46573020-46573200
TU1289	scaffold_1	46573662	46573850	182	2.91	2	46573662-46573751	46573759-46573850
TU1290	scaffold_1	46612201	46613852	687	218.34	3	46612201-46612390	46612398-46612487	46613446-46613852
TU1291	scaffold_1	46612690	46613355	666	15	1	46612690-46613355
TU1292	scaffold_1	46625711	46625908	191	2.98	2	46625711-46625811	46625819-46625908
TU1293	scaffold_1	46629346	46629554	180	2.54	2	46629346-46629435	46629465-46629554
TU1294	scaffold_1	46641090	46641387	286	4.9	2	46641090-46641312	46641325-46641387
TU1295	scaffold_1	46840605	46840792	180	2	2	46840605-46840694	46840703-46840792
TU1296	scaffold_1	46840871	46841124	250	2.15	2	46840871-46841030	46841035-46841124
TU1297	scaffold_1	46841503	46841668	166	2.17	1	46841503-46841668
TU1298	scaffold_1	46863388	46863546	159	3.23	1	46863388-46863546
TU1299	scaffold_1	47009972	47010156	178	2.93	2	47009972-47010061	47010069-47010156
TU1300	scaffold_1	47058603	47058779	160	2	2	47058603-47058683	47058701-47058779
TU1301	scaffold_1	47158021	47158220	180	2.31	2	47158021-47158110	47158131-47158220
TU1302	scaffold_1	47196063	47196450	388	6.49	1	47196063-47196450
TU1303	scaffold_1	47356516	47356703	187	5.73	2	47356516-47356610	47356612-47356703
TU1304	scaffold_1	47470173	47470360	184	4.44	2	47470173-47470266	47470271-47470360
TU1305	scaffold_1	47492137	47492429	293	5.87	1	47492137-47492429
TU1306	scaffold_1	47537242	47537459	218	19.78	1	47537242-47537459
TU1307	scaffold_1	47591447	47591650	180	2	2	47591447-47591536	47591561-47591650
TU1308	scaffold_1	47652024	47652219	180	2	2	47652024-47652113	47652130-47652219
TU1309	scaffold_1	47694354	47694835	471	10.17	2	47694354-47694443	47694455-47694835
TU1310	scaffold_1	47767112	47767297	180	2	2	47767112-47767201	47767208-47767297
TU1311	scaffold_1	47770886	47771211	326	22.09	1	47770886-47771211
TU1312	scaffold_1	47785607	47785791	185	3.79	1	47785607-47785791
TU1313	scaffold_1	47912673	47913261	589	26.89	1	47912673-47913261
TU1314	scaffold_1	47984503	47984721	218	2.94	2	47984503-47984595	47984597-47984721
TU1315	scaffold_1	47990328	47991199	797	38.02	2	47990328-47991009	47991085-47991199
TU1316	scaffold_1	47991239	47991526	288	19.98	1	47991239-47991526
TU1317	scaffold_1	48004879	48005059	180	2	2	48004879-48004968	48004970-48005059
TU1318	scaffold_1	48076932	48077119	188	3.71	1	48076932-48077119
TU1319	scaffold_1	48104171	48104361	180	2	2	48104171-48104260	48104272-48104361
TU1320	scaffold_1	48124675	48125352	508	4.27	2	48124675-48124870	48125041-48125352
TU1321	scaffold_1	48125477	48125856	380	8.76	1	48125477-48125856
TU1322	scaffold_1	48126372	48126595	224	3.12	1	48126372-48126595
TU1323	scaffold_1	48127336	48127541	206	3.92	1	48127336-48127541
TU1324	scaffold_1	48135160	48135790	631	15.4	1	48135160-48135790
TU1325	scaffold_1	48135872	48139211	1124	17.76	2	48135872-48136239	48138456-48139211
TU1326	scaffold_1	48137630	48138420	791	25.14	1	48137630-48138420
TU1327	scaffold_1	48139603	48139764	162	2.1	1	48139603-48139764
TU1328	scaffold_1	48139830	48139998	169	2.07	1	48139830-48139998
TU1329	scaffold_1	48145583	48145751	169	5.59	1	48145583-48145751
TU1330	scaffold_1	48147570	48147987	418	43.18	1	48147570-48147987
TU1331	scaffold_1	48148017	48149291	1275	17.28	1	48148017-48149291
TU1332	scaffold_1	48158801	48159007	180	2	2	48158801-48158890	48158918-48159007
TU1333	scaffold_1	48159244	48159543	300	4.88	1	48159244-48159543
TU1334	scaffold_1	48162537	48162731	181	2.91	2	48162537-48162626	48162641-48162731
TU1335	scaffold_1	48162870	48163124	255	4.51	1	48162870-48163124
TU1336	scaffold_1	48163538	48163858	293	4.17	2	48163538-48163625	48163654-48163858
TU1337	scaffold_1	48179203	48179533	331	5.33	1	48179203-48179533
TU1338	scaffold_1	48179735	48179915	150	2	2	48179735-48179812	48179844-48179915
TU1339	scaffold_1	48277003	48277421	419	62.5	1	48277003-48277421
TU1340	scaffold_1	48329662	48329983	322	16.2	1	48329662-48329983
TU1341	scaffold_1	48333622	48334388	767	84.6	1	48333622-48334388
TU1342	scaffold_1	48334963	48335141	179	14.06	1	48334963-48335141
TU1343	scaffold_1	48363845	48364101	257	12.68	1	48363845-48364101
TU1344	scaffold_1	48366181	48366379	199	7.23	1	48366181-48366379
TU1345	scaffold_10	151420	151790	371	27.66	1	151420-151790
TU1346	scaffold_10	163709	163889	159	2	2	163709-163798	163821-163889
TU1347	scaffold_10	164723	164964	236	2.7	2	164723-164812	164819-164964
TU1348	scaffold_10	179842	180082	241	2.99	1	179842-180082
TU1349	scaffold_10	180145	180526	382	9.19	1	180145-180526
TU1350	scaffold_10	321624	322049	410	23.91	2	321624-321943	321960-322049
TU1351	scaffold_10	392760	392950	180	2	2	392760-392849	392861-392950
TU1352	scaffold_10	439832	440033	186	4.64	2	439832-439927	439944-440033
TU1353	scaffold_10	558386	558573	188	3.83	1	558386-558573
TU1354	scaffold_10	583459	583866	372	2.8	3	583459-583635	583660-583764	583777-583866
TU1355	scaffold_10	663482	663676	180	2	2	663482-663571	663587-663676
TU1356	scaffold_10	664197	664370	174	3.1	1	664197-664370
TU1357	scaffold_10	664663	664860	198	5.39	1	664663-664860
TU1358	scaffold_10	699205	699380	176	2.38	1	699205-699380
TU1359	scaffold_10	720875	721052	178	2.02	1	720875-721052
TU1360	scaffold_10	726999	727239	225	4.24	2	726999-727133	727150-727239
TU1361	scaffold_10	727437	727624	167	2.37	2	727437-727526	727548-727624
TU1362	scaffold_10	991166	991394	229	4.53	1	991166-991394
TU1363	scaffold_10	1026539	1026716	178	2.02	1	1026539-1026716
TU1364	scaffold_10	1208267	1208532	266	9.68	1	1208267-1208532
TU1365	scaffold_10	1314747	1314940	180	2.43	2	1314747-1314836	1314851-1314940
TU1366	scaffold_10	1314951	1315451	354	18.29	2	1314951-1315209	1315357-1315451
TU1367	scaffold_10	1867409	1867791	380	3.96	2	1867409-1867715	1867719-1867791
TU1368	scaffold_10	1867913	1868235	306	3.72	3	1867913-1868002	1868016-1868130	1868135-1868235
TU1369	scaffold_10	2061526	2062063	538	18.06	1	2061526-2062063
TU1370	scaffold_10	2162625	2162822	180	3.5	2	2162625-2162714	2162733-2162822
TU1371	scaffold_10	2374213	2374497	282	2.55	2	2374213-2374302	2374306-2374497
TU1372	scaffold_10	2384349	2384546	180	2.48	2	2384349-2384438	2384457-2384546
TU1373	scaffold_10	2460282	2460463	176	2	2	2460282-2460370	2460377-2460463
TU1374	scaffold_10	2508874	2509059	180	2.39	2	2508874-2508963	2508970-2509059
TU1375	scaffold_10	2509183	2509419	237	4.92	1	2509183-2509419
TU1376	scaffold_10	2581123	2581302	180	2.91	1	2581123-2581302
TU1377	scaffold_10	2581686	2582024	339	7.75	1	2581686-2582024
TU1378	scaffold_10	2639014	2639212	198	3.87	2	2639014-2639121	2639123-2639212
TU1379	scaffold_10	2639247	2639428	180	2.05	2	2639247-2639336	2639339-2639428
TU1380	scaffold_10	2641026	2641220	180	2	2	2641026-2641115	2641131-2641220
TU1381	scaffold_10	2653118	2653299	180	2.49	2	2653118-2653207	2653210-2653299
TU1382	scaffold_10	2699998	2700304	302	3.22	2	2699998-2700048	2700054-2700304
TU1383	scaffold_10	2700628	2701050	423	4.7	1	2700628-2701050
TU1384	scaffold_10	2701069	2701602	477	2.82	4	2701069-2701267	2701298-2701380	2701402-2701491	2701498-2701602
TU1385	scaffold_10	2704132	2704527	396	9.5	1	2704132-2704527
TU1386	scaffold_10	2704875	2705173	269	4.24	3	2704875-2704968	2704976-2705068	2705092-2705173
TU1387	scaffold_10	2831949	2832118	170	4.24	1	2831949-2832118
TU1388	scaffold_10	2832247	2832450	180	2.77	2	2832247-2832336	2832361-2832450
TU1389	scaffold_10	2832620	2832866	247	4.28	1	2832620-2832866
TU1390	scaffold_10	2859314	2859697	383	11.98	2	2859314-2859606	2859608-2859697
TU1391	scaffold_10	2992534	2993013	436	4.62	3	2992534-2992686	2992688-2992902	2992946-2993013
TU1392	scaffold_10	2993183	2993515	333	5.78	1	2993183-2993515
TU1393	scaffold_10	2999750	2999923	174	2.52	1	2999750-2999923
TU1394	scaffold_10	3004687	3005361	575	4.88	3	3004687-3004913	3005008-3005265	3005272-3005361
TU1395	scaffold_10	3005728	3005921	194	4.18	1	3005728-3005921
TU1396	scaffold_10	3006171	3006360	190	4.61	1	3006171-3006360
TU1397	scaffold_10	3074540	3074725	180	2	2	3074540-3074629	3074636-3074725
TU1398	scaffold_10	3107056	3107210	150	2.05	2	3107056-3107145	3107151-3107210
TU1399	scaffold_10	3260008	3260275	268	18.47	1	3260008-3260275
TU1400	scaffold_10	3299184	3299440	257	12.09	1	3299184-3299440
TU1401	scaffold_10	3462281	3462474	180	2	2	3462281-3462370	3462385-3462474
TU1402	scaffold_10	3479337	3479718	382	4.65	1	3479337-3479718
TU1403	scaffold_10	3485452	3485646	180	2.95	2	3485452-3485541	3485557-3485646
TU1404	scaffold_10	3558475	3558627	153	23.3	1	3558475-3558627
TU1405	scaffold_10	3577928	3578210	283	13.02	1	3577928-3578210
TU1406	scaffold_10	3578215	3578406	183	5.83	2	3578215-3578304	3578314-3578406
TU1407	scaffold_10	3746617	3747053	426	3.38	2	3746617-3746664	3746676-3747053
TU1408	scaffold_10	3900836	3901580	712	5.49	2	3900836-3901246	3901280-3901580
TU1409	scaffold_10	3962088	3962266	179	2.68	1	3962088-3962266
TU1410	scaffold_10	3984341	3984517	177	2.03	1	3984341-3984517
TU1411	scaffold_10	4050496	4050945	450	3.56	1	4050496-4050945
TU1412	scaffold_10	4130621	4136645	901	27.45	2	4130621-4131243	4136368-4136645
TU1413	scaffold_10	4440082	4440271	190	144	1	4440082-4440271
TU1414	scaffold_10	4825422	4825590	169	157.1	1	4825422-4825590
TU1415	scaffold_10	5215878	5216337	460	29.35	1	5215878-5216337
TU1416	scaffold_10	5272657	5272838	178	2.38	2	5272657-5272746	5272751-5272838
TU1417	scaffold_10	5300149	5300817	544	14.69	2	5300149-5300409	5300535-5300817
TU1418	scaffold_10	5414341	5414721	381	3.04	1	5414341-5414721
TU1419	scaffold_10	5520305	5520609	199	5.93	2	5520305-5520396	5520503-5520609
TU1420	scaffold_10	5523885	5524070	180	2	2	5523885-5523974	5523981-5524070
TU1421	scaffold_10	5539607	5540127	521	29.1	1	5539607-5540127
TU1422	scaffold_10	5540165	5540333	169	22.36	1	5540165-5540333
TU1423	scaffold_10	5540397	5540619	223	31.25	1	5540397-5540619
TU1424	scaffold_10	5543403	5543717	296	4.78	2	5543403-5543608	5543628-5543717
TU1425	scaffold_10	5616449	5616639	191	4.08	1	5616449-5616639
TU1426	scaffold_10	5711040	5711247	208	3.46	1	5711040-5711247
TU1427	scaffold_10	5733988	5735700	1708	103.84	2	5733988-5735545	5735551-5735700
TU1428	scaffold_10	5735741	5735922	182	3.23	1	5735741-5735922
TU1429	scaffold_10	5735931	5736147	204	3.11	2	5735931-5736044	5736058-5736147
TU1430	scaffold_10	5880428	5880831	397	2.88	2	5880428-5880734	5880742-5880831
TU1431	scaffold_10	5893976	5894294	319	3.41	1	5893976-5894294
TU1432	scaffold_10	5976717	5976905	180	2	2	5976717-5976806	5976816-5976905
TU1433	scaffold_10	5986842	5987000	159	18.09	1	5986842-5987000
TU1434	scaffold_10	6030255	6031447	913	40.42	4	6030255-6030340	6030360-6030924	6031020-6031109	6031276-6031447
TU1435	scaffold_10	6031600	6031793	194	3.69	1	6031600-6031793
TU1436	scaffold_10	6031924	6032145	222	4.4	1	6031924-6032145
TU1437	scaffold_10	6209778	6210015	238	4.26	1	6209778-6210015
TU1438	scaffold_10	6210224	6210586	257	4.07	2	6210224-6210407	6210514-6210586
TU1439	scaffold_10	6268291	6268452	162	5.95	1	6268291-6268452
TU1440	scaffold_10	6391539	6391768	230	8.77	1	6391539-6391768
TU1441	scaffold_10	6439436	6439585	150	2.29	1	6439436-6439585
TU1442	scaffold_10	6489431	6489862	411	17.94	2	6489431-6489523	6489545-6489862
TU1443	scaffold_10	6490102	6490425	321	7.83	2	6490102-6490330	6490334-6490425
TU1444	scaffold_10	6491172	6491352	181	3.48	1	6491172-6491352
TU1445	scaffold_10	6491763	6492022	252	5.13	2	6491763-6491852	6491861-6492022
TU1446	scaffold_10	6492104	6492791	643	48.48	3	6492104-6492367	6492380-6492444	6492478-6492791
TU1447	scaffold_10	6579695	6579908	214	21.03	1	6579695-6579908
TU1448	scaffold_10	6580037	6580343	307	16.68	1	6580037-6580343
TU1449	scaffold_10	6619987	6620190	204	5.22	1	6619987-6620190
TU1450	scaffold_10	6788390	6788578	180	2	2	6788390-6788479	6788489-6788578
TU1451	scaffold_10	6791879	6792060	169	2	2	6791879-6791961	6791975-6792060
TU1452	scaffold_10	6795033	6795229	197	4.56	1	6795033-6795229
TU1453	scaffold_10	6795457	6795904	384	4.47	2	6795457-6795782	6795847-6795904
TU1454	scaffold_10	6796716	6797233	518	22.07	1	6796716-6797233
TU1455	scaffold_10	6797483	6797852	370	5.34	1	6797483-6797852
TU1456	scaffold_10	6800576	6800781	180	3.71	2	6800576-6800665	6800692-6800781
TU1457	scaffold_10	6804708	6804900	180	2	2	6804708-6804797	6804811-6804900
TU1458	scaffold_10	6806044	6806236	180	2.01	2	6806044-6806133	6806147-6806236
TU1459	scaffold_10	6816179	6816426	220	6.95	2	6816179-6816270	6816299-6816426
TU1460	scaffold_10	6821480	6822003	513	5.62	3	6821480-6821569	6821575-6821890	6821897-6822003
TU1461	scaffold_10	6822151	6822397	220	7.6	2	6822151-6822242	6822270-6822397
TU1462	scaffold_10	6962557	6962749	193	2.78	1	6962557-6962749
TU1463	scaffold_10	6962809	6963546	714	9.32	3	6962809-6962930	6962945-6963049	6963060-6963546
TU1464	scaffold_10	7238460	7238654	180	2.84	2	7238460-7238549	7238565-7238654
TU1465	scaffold_10	7312075	7312885	766	26.24	2	7312075-7312219	7312265-7312885
TU1466	scaffold_10	7461245	7461437	193	9.31	1	7461245-7461437
TU1467	scaffold_10	7603693	7604015	252	4.77	3	7603693-7603792	7603794-7603898	7603969-7604015
TU1468	scaffold_10	7619340	7620694	1180	27.64	6	7619340-7619429	7619442-7619555	7619599-7619688	7619748-7620150	7620194-7620282	7620301-7620694
TU1469	scaffold_10	7620779	7621039	261	5.63	1	7620779-7621039
TU1470	scaffold_10	7691570	7692069	500	9.72	1	7691570-7692069
TU1471	scaffold_10	7692105	7692271	167	2.6	1	7692105-7692271
TU1472	scaffold_10	7695747	7696363	329	4.85	2	7695747-7695827	7696116-7696363
TU1473	scaffold_10	7704424	7704633	194	2.41	2	7704424-7704527	7704544-7704633
TU1474	scaffold_10	7704642	7704840	181	3.62	2	7704642-7704731	7704750-7704840
TU1475	scaffold_10	7919402	7919781	380	11.48	1	7919402-7919781
TU1476	scaffold_10	7990144	7990364	208	3.39	2	7990144-7990261	7990275-7990364
TU1477	scaffold_10	8057351	8057793	368	3.9	3	8057351-8057401	8057460-8057686	8057704-8057793
TU1478	scaffold_10	8065356	8065515	160	8.82	1	8065356-8065515
TU1479	scaffold_10	8066951	8067136	173	2	2	8066951-8067040	8067054-8067136
TU1480	scaffold_10	8183314	8183491	178	2.53	1	8183314-8183491
TU1481	scaffold_10	8294393	8294596	180	2	2	8294393-8294482	8294507-8294596
TU1482	scaffold_10	8294856	8295190	335	3.79	1	8294856-8295190
TU1483	scaffold_10	8300596	8300887	292	5.51	1	8300596-8300887
TU1484	scaffold_10	8377866	8378188	267	2.26	3	8377866-8377952	8377993-8378082	8378099-8378188
TU1485	scaffold_10	8405186	8405451	266	4.09	1	8405186-8405451
TU1486	scaffold_10	8424143	8425024	660	24.58	3	8424143-8424604	8424812-8424919	8424935-8425024
TU1487	scaffold_10	8425058	8426010	941	10.21	2	8425058-8425501	8425514-8426010
TU1488	scaffold_10	8426825	8427003	179	2.17	1	8426825-8427003
TU1489	scaffold_10	8444392	8444566	175	2.9	1	8444392-8444566
TU1490	scaffold_10	8481609	8481877	240	2.37	2	8481609-8481775	8481805-8481877
TU1491	scaffold_10	8485921	8486683	763	9.2	1	8485921-8486683
TU1492	scaffold_10	8517132	8517308	158	2	2	8517132-8517203	8517223-8517308
TU1493	scaffold_10	8539152	8539349	194	5.02	2	8539152-8539245	8539250-8539349
TU1494	scaffold_10	8539599	8539869	271	4.63	1	8539599-8539869
TU1495	scaffold_10	8546692	8546927	231	2.34	2	8546692-8546832	8546838-8546927
TU1496	scaffold_10	8635678	8636167	490	7.07	1	8635678-8636167
TU1497	scaffold_10	8686850	8687594	745	5.91	1	8686850-8687594
TU1498	scaffold_10	8687960	8689762	1688	22.84	3	8687960-8688684	8688733-8688787	8688855-8689762
TU1499	scaffold_10	8714903	8715259	338	2.75	2	8714903-8714983	8715003-8715259
TU1500	scaffold_10	8715359	8715723	365	3.67	1	8715359-8715723
TU1501	scaffold_10	8715749	8715981	233	7.28	1	8715749-8715981
TU1502	scaffold_10	8726664	8726857	185	3.02	2	8726664-8726758	8726768-8726857
TU1503	scaffold_10	8746806	8746983	171	2	2	8746806-8746886	8746894-8746983
TU1504	scaffold_10	8747079	8747555	477	7.27	1	8747079-8747555
TU1505	scaffold_10	8774460	8775291	417	13.13	3	8774460-8774693	8774721-8774811	8775200-8775291
TU1506	scaffold_10	8775309	8775573	265	18.03	1	8775309-8775573
TU1507	scaffold_10	8882026	8882255	230	4.3	1	8882026-8882255
TU1508	scaffold_10	8967116	8967514	341	5.27	2	8967116-8967281	8967340-8967514
TU1509	scaffold_10	8967602	8967963	362	5.72	1	8967602-8967963
TU1510	scaffold_10	8969734	8969912	179	2.92	1	8969734-8969912
TU1511	scaffold_10	8971650	8972157	508	15.86	1	8971650-8972157
TU1512	scaffold_10	8992866	8993058	180	2.43	2	8992866-8992955	8992969-8993058
TU1513	scaffold_10	9003404	9003592	180	3	2	9003404-9003493	9003503-9003592
TU1514	scaffold_10	9060708	9061105	398	8.43	1	9060708-9061105
TU1515	scaffold_10	9104126	9104519	371	8.46	2	9104126-9104441	9104465-9104519
TU1516	scaffold_10	9119672	9119834	163	24.81	1	9119672-9119834
TU1517	scaffold_10	9122532	9122705	174	12.74	1	9122532-9122705
TU1518	scaffold_10	9148566	9148772	207	24.34	1	9148566-9148772
TU1519	scaffold_10	9171060	9171276	217	6.82	1	9171060-9171276
TU1520	scaffold_10	9171293	9171490	198	3.73	1	9171293-9171490
TU1521	scaffold_10	9204183	9204359	177	2.56	1	9204183-9204359
TU1522	scaffold_10	9206904	9207105	180	2.5	2	9206904-9206993	9207016-9207105
TU1523	scaffold_10	9244289	9244524	236	2.99	1	9244289-9244524
TU1524	scaffold_10	9328262	9328453	180	2.93	2	9328262-9328351	9328364-9328453
TU1525	scaffold_10	9356126	9356319	194	3.5	1	9356126-9356319
TU1526	scaffold_10	9357659	9357906	248	3.6	1	9357659-9357906
TU1527	scaffold_10	9359493	9360135	643	55.37	1	9359493-9360135
TU1528	scaffold_10	9424797	9425036	240	6.69	1	9424797-9425036
TU1529	scaffold_10	9425148	9425323	176	9.91	1	9425148-9425323
TU1530	scaffold_10	9467040	9467430	373	4.77	2	9467040-9467322	9467341-9467430
TU1531	scaffold_10	9467854	9468051	180	2.85	2	9467854-9467943	9467962-9468051
TU1532	scaffold_10	9473530	9474096	567	14.89	1	9473530-9474096
TU1533	scaffold_10	9569823	9570016	180	2.42	2	9569823-9569912	9569927-9570016
TU1534	scaffold_10	9598823	9598994	172	2.09	1	9598823-9598994
TU1535	scaffold_10	9625288	9625690	356	2.81	3	9625288-9625382	9625397-9625486	9625520-9625690
TU1536	scaffold_10	9650481	9650677	185	6.7	2	9650481-9650571	9650584-9650677
TU1537	scaffold_10	9651144	9651335	178	2.31	2	9651144-9651233	9651248-9651335
TU1538	scaffold_10	9674122	9674635	488	5.53	2	9674122-9674519	9674546-9674635
TU1539	scaffold_10	9693396	9693720	325	8.82	1	9693396-9693720
TU1540	scaffold_10	9694209	9694541	318	3.62	2	9694209-9694436	9694452-9694541
TU1541	scaffold_10	9725638	9725820	158	2	2	9725638-9725715	9725741-9725820
TU1542	scaffold_10	9744488	9744671	180	2	2	9744488-9744577	9744582-9744671
TU1543	scaffold_10	9837422	9837793	372	117.33	1	9837422-9837793
TU1544	scaffold_10	9887918	9888260	343	215.64	1	9887918-9888260
TU1545	scaffold_10	9932017	9932324	308	7.09	1	9932017-9932324
TU1546	scaffold_10	9936602	9936794	180	2	2	9936602-9936691	9936705-9936794
TU1547	scaffold_10	9937780	9937967	180	2	2	9937780-9937869	9937878-9937967
TU1548	scaffold_10	9941958	9942250	293	12.04	1	9941958-9942250
TU1549	scaffold_10	9970711	9970898	188	19.65	1	9970711-9970898
TU1550	scaffold_10	10000318	10000491	174	4.06	1	10000318-10000491
TU1551	scaffold_10	10000534	10000781	248	15.03	1	10000534-10000781
TU1552	scaffold_10	10012970	10015694	2658	22.04	4	10012970-10014671	10014734-10015171	10015174-10015601	10015605-10015694
TU1553	scaffold_10	10015821	10016078	258	18.48	1	10015821-10016078
TU1554	scaffold_10	10101616	10101798	180	3	2	10101616-10101705	10101709-10101798
TU1555	scaffold_10	10118412	10118889	452	3.41	3	10118412-10118621	10118639-10118773	10118783-10118889
TU1556	scaffold_10	10119295	10119753	459	5.77	1	10119295-10119753
TU1557	scaffold_10	10197446	10197732	287	6.59	1	10197446-10197732
TU1558	scaffold_10	10220886	10221075	181	2.71	2	10220886-10221012	10221022-10221075
TU1559	scaffold_10	10235165	10235475	311	3.42	1	10235165-10235475
TU1560	scaffold_10	10241011	10241766	752	13	2	10241011-10241118	10241123-10241766
TU1561	scaffold_10	10375502	10376132	631	24.57	1	10375502-10376132
TU1562	scaffold_10	10377420	10377597	178	3.06	1	10377420-10377597
TU1563	scaffold_10	10410819	10411013	180	2	2	10410819-10410908	10410924-10411013
TU1564	scaffold_10	10412833	10413067	235	3.69	1	10412833-10413067
TU1565	scaffold_10	10413323	10413500	154	2.01	2	10413323-10413412	10413437-10413500
TU1566	scaffold_10	10413690	10413903	204	4.11	2	10413690-10413787	10413798-10413903
TU1567	scaffold_10	10414251	10414446	180	2.48	2	10414251-10414340	10414357-10414446
TU1568	scaffold_10	10417567	10417767	180	2.38	2	10417567-10417656	10417678-10417767
TU1569	scaffold_10	10451103	10451281	179	2.61	1	10451103-10451281
TU1570	scaffold_10	10555688	10555895	208	4.66	1	10555688-10555895
TU1571	scaffold_10	10555918	10556106	189	12.74	1	10555918-10556106
TU1572	scaffold_10	10558693	10559052	360	19.26	1	10558693-10559052
TU1573	scaffold_10	10679430	10679701	272	3.3	1	10679430-10679701
TU1574	scaffold_10	10679729	10679957	229	8.88	1	10679729-10679957
TU1575	scaffold_10	10713152	10713575	424	6.8	1	10713152-10713575
TU1576	scaffold_10	10759921	10760127	180	2	2	10759921-10760010	10760038-10760127
TU1577	scaffold_10	10778123	10778394	271	3.31	2	10778123-10778303	10778305-10778394
TU1578	scaffold_10	10914663	10915037	307	2.84	3	10914663-10914752	10914766-10914933	10914989-10915037
TU1579	scaffold_10	10915331	10915540	204	3.18	2	10915331-10915422	10915429-10915540
TU1580	scaffold_10	10953730	10953919	182	4.29	2	10953730-10953819	10953828-10953919
TU1581	scaffold_10	10971388	10971799	412	5.56	1	10971388-10971799
TU1582	scaffold_10	10984029	10984588	560	19.08	1	10984029-10984588
TU1583	scaffold_10	10994059	10994434	368	4.32	2	10994059-10994148	10994157-10994434
TU1584	scaffold_10	10997655	10998142	451	5.64	3	10997655-10997897	10997919-10998025	10998042-10998142
TU1585	scaffold_10	11054977	11055147	171	2.82	1	11054977-11055147
TU1586	scaffold_10	11062041	11062225	185	4.34	1	11062041-11062225
TU1587	scaffold_10	11142239	11142618	354	2.54	3	11142239-11142328	11142338-11142511	11142529-11142618
TU1588	scaffold_10	11153663	11153908	246	4.51	1	11153663-11153908
TU1589	scaffold_10	11153912	11154227	316	10.91	1	11153912-11154227
TU1590	scaffold_10	11180876	11181068	180	2	2	11180876-11180965	11180979-11181068
TU1591	scaffold_10	11184137	11184319	180	2	2	11184137-11184226	11184230-11184319
TU1592	scaffold_10	11184409	11184607	180	2	2	11184409-11184498	11184518-11184607
TU1593	scaffold_10	11233525	11234007	483	5.39	1	11233525-11234007
TU1594	scaffold_10	11234168	11234361	180	2.84	2	11234168-11234257	11234272-11234361
TU1595	scaffold_10	11235026	11235224	196	5.98	2	11235026-11235123	11235127-11235224
TU1596	scaffold_10	11235541	11235716	176	2.98	1	11235541-11235716
TU1597	scaffold_10	11235833	11236187	355	12.17	1	11235833-11236187
TU1598	scaffold_10	11274994	11275189	180	2	2	11274994-11275083	11275100-11275189
TU1599	scaffold_10	11315944	11316202	259	6.89	1	11315944-11316202
TU1600	scaffold_10	11320763	11320951	189	2.69	1	11320763-11320951
TU1601	scaffold_10	11370073	11370429	357	6.31	1	11370073-11370429
TU1602	scaffold_10	11370546	11370993	447	46.24	2	11370546-11370902	11370904-11370993
TU1603	scaffold_10	11371099	11371645	547	93.13	1	11371099-11371645
TU1604	scaffold_10	11373234	11373427	180	2.39	2	11373234-11373323	11373338-11373427
TU1605	scaffold_10	11382498	11382914	417	9.26	1	11382498-11382914
TU1606	scaffold_10	11436673	11437091	419	6.7	1	11436673-11437091
TU1607	scaffold_10	11525134	11525309	176	2.05	1	11525134-11525309
TU1608	scaffold_10	11567217	11567432	216	4.68	1	11567217-11567432
TU1609	scaffold_10	11577793	11578844	971	12.48	4	11577793-11577883	11577893-11578008	11578017-11578330	11578395-11578844
TU1610	scaffold_10	11623675	11623960	264	3.66	2	11623675-11623797	11623820-11623960
TU1611	scaffold_10	11628426	11628639	214	6.32	1	11628426-11628639
TU1612	scaffold_10	11628746	11629078	267	2.94	2	11628746-11628835	11628902-11629078
TU1613	scaffold_10	11629464	11629633	161	2.06	2	11629464-11629553	11629563-11629633
TU1614	scaffold_10	11648849	11649044	196	3.53	1	11648849-11649044
TU1615	scaffold_10	11792525	11793147	623	25.31	1	11792525-11793147
TU1616	scaffold_10	11854009	11854199	180	4	2	11854009-11854098	11854110-11854199
TU1617	scaffold_10	11863050	11863220	165	2.02	2	11863050-11863139	11863146-11863220
TU1618	scaffold_10	11900338	11900522	166	2	2	11900338-11900422	11900442-11900522
TU1619	scaffold_10	11901135	11902690	826	11.22	4	11901135-11901460	11902175-11902225	11902233-11902354	11902364-11902690
TU1620	scaffold_10	11902917	11904100	1041	8.18	3	11902917-11903656	11903669-11903758	11903890-11904100
TU1621	scaffold_10	11904177	11904489	313	10.09	1	11904177-11904489
TU1622	scaffold_10	11904732	11905366	635	8.73	1	11904732-11905366
TU1623	scaffold_10	11909632	11910583	898	5.28	4	11909632-11909911	11909927-11910131	11910152-11910475	11910495-11910583
TU1624	scaffold_10	11910634	11910828	195	3.48	1	11910634-11910828
TU1625	scaffold_10	11911089	11911378	288	4.84	2	11911089-11911296	11911299-11911378
TU1626	scaffold_10	11962036	11962242	190	3.01	2	11962036-11962131	11962149-11962242
TU1627	scaffold_10	11962349	11962578	222	3.72	2	11962349-11962480	11962489-11962578
TU1628	scaffold_10	12006699	12006897	199	3.17	1	12006699-12006897
TU1629	scaffold_10	12028054	12028447	394	7.07	1	12028054-12028447
TU1630	scaffold_10	12028544	12028813	266	3.21	2	12028544-12028633	12028638-12028813
TU1631	scaffold_10	12029483	12029666	180	3	2	12029483-12029572	12029577-12029666
TU1632	scaffold_10	12304883	12305271	389	19.06	1	12304883-12305271
TU1633	scaffold_10	12305328	12305688	336	5.61	2	12305328-12305417	12305443-12305688
TU1634	scaffold_10	12397803	12399113	1068	11.45	2	12397803-12398361	12398605-12399113
TU1635	scaffold_10	12400787	12400946	160	3.56	1	12400787-12400946
TU1636	scaffold_10	12401026	12401210	183	2.55	2	12401026-12401115	12401118-12401210
TU1637	scaffold_10	12421172	12421353	182	9.4	1	12421172-12421353
TU1638	scaffold_10	12421487	12421642	156	15.41	1	12421487-12421642
TU1639	scaffold_10	12462995	12463179	180	3.74	2	12462995-12463084	12463090-12463179
TU1640	scaffold_10	12546175	12546387	209	8.07	2	12546175-12546276	12546281-12546387
TU1641	scaffold_10	12559752	12559931	180	2.66	1	12559752-12559931
TU1642	scaffold_10	12567088	12567265	178	2.02	1	12567088-12567265
TU1643	scaffold_10	12582741	12582955	215	3.93	1	12582741-12582955
TU1644	scaffold_10	12608555	12608734	180	2.88	1	12608555-12608734
TU1645	scaffold_10	12664815	12664993	179	3.42	1	12664815-12664993
TU1646	scaffold_10	12679245	12679760	516	11.59	1	12679245-12679760
TU1647	scaffold_10	12787985	12788487	503	13.03	1	12787985-12788487
TU1648	scaffold_10	12814061	12814542	482	7.14	1	12814061-12814542
TU1649	scaffold_10	12861993	12862223	231	5.73	1	12861993-12862223
TU1650	scaffold_10	12908054	12910558	2440	39.13	2	12908054-12909893	12909959-12910558
TU1651	scaffold_10	12974553	12974737	180	2.83	2	12974553-12974642	12974648-12974737
TU1652	scaffold_10	12974780	12974960	175	2	2	12974780-12974865	12974872-12974960
TU1653	scaffold_10	12975175	12975392	218	3.21	1	12975175-12975392
TU1654	scaffold_10	12975567	12975858	292	10.35	1	12975567-12975858
TU1655	scaffold_10	12975866	12976421	493	4.65	2	12975866-12976104	12976168-12976421
TU1656	scaffold_10	12976518	12976711	180	3.86	2	12976518-12976607	12976622-12976711
TU1657	scaffold_10	12976867	12977050	180	2.74	2	12976867-12976956	12976961-12977050
TU1658	scaffold_10	12977107	12977407	301	4.58	1	12977107-12977407
TU1659	scaffold_10	12989391	12989808	397	3.8	2	12989391-12989491	12989513-12989808
TU1660	scaffold_10	12991800	12992055	256	3.52	1	12991800-12992055
TU1661	scaffold_10	12992369	12992820	334	3.53	3	12992369-12992561	12992616-12992666	12992731-12992820
TU1662	scaffold_10	12992857	12993216	360	10.33	1	12992857-12993216
TU1663	scaffold_10	13082634	13083966	1300	8.51	2	13082634-13083380	13083414-13083966
TU1664	scaffold_10	13229067	13229250	180	2	2	13229067-13229156	13229161-13229250
TU1665	scaffold_10	13229440	13229656	217	4.31	1	13229440-13229656
TU1666	scaffold_10	13229763	13230433	671	7.8	1	13229763-13230433
TU1667	scaffold_10	13230499	13231080	562	3.95	2	13230499-13230970	13230991-13231080
TU1668	scaffold_10	13231168	13231714	513	4.85	4	13231168-13231257	13231261-13231350	13231373-13231462	13231472-13231714
TU1669	scaffold_10	13266324	13266519	190	6.07	2	13266324-13266420	13266427-13266519
TU1670	scaffold_10	13447751	13447929	179	2.77	1	13447751-13447929
TU1671	scaffold_10	13466578	13467048	459	4.55	3	13466578-13466667	13466679-13466857	13466859-13467048
TU1672	scaffold_10	13467261	13467532	272	3.3	1	13467261-13467532
TU1673	scaffold_10	13468833	13469177	345	58.48	1	13468833-13469177
TU1674	scaffold_10	13493928	13494126	180	2.36	2	13493928-13494017	13494037-13494126
TU1675	scaffold_10	13494148	13494486	339	8.78	1	13494148-13494486
TU1676	scaffold_10	13534052	13534234	183	4.91	1	13534052-13534234
TU1677	scaffold_10	13542739	13542977	239	6.69	1	13542739-13542977
TU1678	scaffold_10	13594767	13594930	164	2.1	1	13594767-13594930
TU1679	scaffold_10	13595103	13595283	180	2.1	2	13595103-13595192	13595194-13595283
TU1680	scaffold_10	13622514	13622915	375	3.26	3	13622514-13622659	13622665-13622815	13622838-13622915
TU1681	scaffold_10	13771129	13771456	328	12.34	1	13771129-13771456
TU1682	scaffold_10	13784008	13784390	379	5.11	2	13784008-13784296	13784301-13784390
TU1683	scaffold_10	13816924	13817118	180	2	2	13816924-13817013	13817029-13817118
TU1684	scaffold_10	13817749	13817949	179	2.13	2	13817749-13817838	13817861-13817949
TU1685	scaffold_10	13870639	13870836	180	2.09	2	13870639-13870728	13870747-13870836
TU1686	scaffold_10	13877366	13877525	157	2	2	13877366-13877455	13877459-13877525
TU1687	scaffold_10	13883278	13883476	185	2.31	2	13883278-13883367	13883382-13883476
TU1688	scaffold_10	13883583	13883778	196	4.03	1	13883583-13883778
TU1689	scaffold_10	13947726	13949813	1033	20.75	3	13947726-13948094	13948186-13948410	13949375-13949813
TU1690	scaffold_10	13948564	13948725	162	2.76	1	13948564-13948725
TU1691	scaffold_10	13948947	13949113	167	2.16	1	13948947-13949113
TU1692	scaffold_10	13950199	13950380	166	2.2	2	13950199-13950288	13950305-13950380
TU1693	scaffold_10	13963914	13964346	431	15.42	2	13963914-13964260	13964263-13964346
TU1694	scaffold_10	13967351	13967537	180	2	2	13967351-13967440	13967448-13967537
TU1695	scaffold_10	14046827	14047033	207	4.3	1	14046827-14047033
TU1696	scaffold_10	14047072	14048660	458	6.85	3	14047072-14047163	14048292-14048378	14048382-14048660
TU1697	scaffold_10	14047390	14047586	180	2.6	2	14047390-14047479	14047497-14047586
TU1698	scaffold_10	14060645	14061272	628	27.94	1	14060645-14061272
TU1699	scaffold_10	14082118	14082320	180	2	2	14082118-14082207	14082231-14082320
TU1700	scaffold_10	14085403	14085580	178	3.27	1	14085403-14085580
TU1701	scaffold_10	14085805	14086005	180	4.83	2	14085805-14085894	14085916-14086005
TU1702	scaffold_10	14106997	14107179	180	2	2	14106997-14107086	14107090-14107179
TU1703	scaffold_10	14209472	14209655	184	4.86	1	14209472-14209655
TU1704	scaffold_10	14223047	14223246	180	2	2	14223047-14223136	14223157-14223246
TU1705	scaffold_10	14259420	14259608	180	2.58	2	14259420-14259509	14259519-14259608
TU1706	scaffold_10	14259850	14260388	539	9.45	1	14259850-14260388
TU1707	scaffold_10	14390108	14392568	2008	9	7	14390108-14390284	14390302-14390509	14390752-14391418	14391501-14392143	14392188-14392304	14392307-14392415	14392482-14392568
TU1708	scaffold_10	14392654	14392822	169	2.13	1	14392654-14392822
TU1709	scaffold_10	14430867	14431496	630	24.34	1	14430867-14431496
TU1710	scaffold_10	14490872	14491067	189	2.67	2	14490872-14490970	14490978-14491067
TU1711	scaffold_10	14491432	14491691	260	5.08	1	14491432-14491691
TU1712	scaffold_10	14492570	14492936	309	2.87	3	14492570-14492659	14492674-14492833	14492878-14492936
TU1713	scaffold_10	14526923	14527143	208	3.55	2	14526923-14527032	14527046-14527143
TU1714	scaffold_10	14576364	14578627	855	36.22	3	14576364-14576657	14576725-14576869	14578212-14578627
TU1715	scaffold_10	14577003	14577269	264	2.7	2	14577003-14577176	14577180-14577269
TU1716	scaffold_10	14577339	14577533	184	3.62	2	14577339-14577432	14577444-14577533
TU1717	scaffold_10	14577628	14577826	199	10.77	1	14577628-14577826
TU1718	scaffold_10	14593714	14593895	180	2	2	14593714-14593803	14593806-14593895
TU1719	scaffold_10	14595414	14595734	321	42.73	1	14595414-14595734
TU1720	scaffold_10	14719864	14720050	180	2	2	14719864-14719953	14719961-14720050
TU1721	scaffold_10	14720174	14720354	180	2	2	14720174-14720263	14720265-14720354
TU1722	scaffold_10	14730867	14731104	238	3.88	1	14730867-14731104
TU1723	scaffold_10	14735218	14735451	226	6.07	2	14735218-14735353	14735362-14735451
TU1724	scaffold_10	14779985	14780194	210	31.17	1	14779985-14780194
TU1725	scaffold_10	14781121	14781288	168	96.41	1	14781121-14781288
TU1726	scaffold_10	14816169	14816772	604	13.3	1	14816169-14816772
TU1727	scaffold_10	14825817	14826085	269	4.77	1	14825817-14826085
TU1728	scaffold_10	14838015	14839368	638	11.4	3	14838015-14838160	14838876-14839220	14839222-14839368
TU1729	scaffold_10	14839413	14839766	349	2.54	3	14839413-14839502	14839507-14839688	14839690-14839766
TU1730	scaffold_10	14840020	14840638	608	5.73	3	14840020-14840123	14840126-14840239	14840249-14840638
TU1731	scaffold_10	14840861	14841047	180	3.43	2	14840861-14840950	14840958-14841047
TU1732	scaffold_10	14842329	14842816	447	2.8	2	14842329-14842405	14842447-14842816
TU1733	scaffold_10	14843239	14843459	221	4.14	1	14843239-14843459
TU1734	scaffold_10	14863735	14864007	273	3.62	1	14863735-14864007
TU1735	scaffold_10	14864016	14864292	259	2.53	2	14864016-14864184	14864203-14864292
TU1736	scaffold_10	14893650	14894232	575	6.45	2	14893650-14894068	14894077-14894232
TU1737	scaffold_10	14894296	14895012	717	65.67	1	14894296-14895012
TU1738	scaffold_10	14936427	14936620	180	2.86	2	14936427-14936516	14936531-14936620
TU1739	scaffold_10	14944975	14945154	180	2	1	14944975-14945154
TU1740	scaffold_10	14971945	14972115	171	3.88	1	14971945-14972115
TU1741	scaffold_10	15007054	15007457	395	5.4	2	15007054-15007251	15007261-15007457
TU1742	scaffold_10	15107592	15107843	252	4.21	1	15107592-15107843
TU1743	scaffold_10	15117461	15117784	270	2.1	3	15117461-15117550	15117570-15117659	15117695-15117784
TU1744	scaffold_10	15118139	15118934	796	17.85	1	15118139-15118934
TU1745	scaffold_10	15160858	15161059	180	2	2	15160858-15160947	15160970-15161059
TU1746	scaffold_10	15164845	15165311	437	6.49	2	15164845-15165106	15165137-15165311
TU1747	scaffold_10	15165494	15165768	253	2.33	3	15165494-15165567	15165574-15165670	15165687-15165768
TU1748	scaffold_10	15168465	15168925	461	19.07	1	15168465-15168925
TU1749	scaffold_10	15169564	15169766	180	2.9	2	15169564-15169653	15169677-15169766
TU1750	scaffold_10	15188533	15188717	180	2	2	15188533-15188622	15188628-15188717
TU1751	scaffold_10	15364351	15364746	396	11.58	1	15364351-15364746
TU1752	scaffold_10	15365001	15365303	239	3.08	3	15365001-15365059	15365113-15365202	15365214-15365303
TU1753	scaffold_10	15366812	15367026	211	3.28	2	15366812-15366932	15366937-15367026
TU1754	scaffold_10	15367061	15367227	160	2.25	2	15367061-15367122	15367130-15367227
TU1755	scaffold_10	15392175	15393539	1116	30.53	2	15392175-15392390	15392640-15393539
TU1756	scaffold_10	15393613	15393831	219	4.1	1	15393613-15393831
TU1757	scaffold_10	15393966	15394313	310	3.14	3	15393966-15394037	15394066-15394213	15394224-15394313
TU1758	scaffold_10	15496929	15497121	180	2.4	2	15496929-15497018	15497032-15497121
TU1759	scaffold_10	15569490	15569682	151	3.6	2	15569490-15569582	15569625-15569682
TU1760	scaffold_10	15577077	15577252	176	2.05	1	15577077-15577252
TU1761	scaffold_10	15613669	15614137	469	25.82	1	15613669-15614137
TU1762	scaffold_10	15614305	15614627	323	11.85	1	15614305-15614627
TU1763	scaffold_10	15614762	15614965	171	2	2	15614762-15614851	15614885-15614965
TU1764	scaffold_10	15616895	15617090	180	2.05	2	15616895-15616984	15617001-15617090
TU1765	scaffold_10	15672398	15672739	342	4.2	1	15672398-15672739
TU1766	scaffold_10	15683133	15683700	568	29.43	1	15683133-15683700
TU1767	scaffold_10	15705904	15706311	408	8.55	1	15705904-15706311
TU1768	scaffold_10	15706455	15706645	180	2.1	2	15706455-15706544	15706556-15706645
TU1769	scaffold_10	15722621	15722805	180	2	2	15722621-15722710	15722716-15722805
TU1770	scaffold_10	15754098	15754279	180	2.88	2	15754098-15754187	15754190-15754279
TU1771	scaffold_10	15819307	15819512	206	4	1	15819307-15819512
TU1772	scaffold_10	15829820	15830015	180	3.27	2	15829820-15829909	15829926-15830015
TU1773	scaffold_10	15830308	15830561	253	3.55	2	15830308-15830470	15830472-15830561
TU1774	scaffold_10	15830664	15830966	278	2.9	2	15830664-15830851	15830877-15830966
TU1775	scaffold_10	15831125	15831314	160	2.19	2	15831125-15831194	15831225-15831314
TU1776	scaffold_10	15831609	15832157	535	8.04	3	15831609-15831928	15831930-15832054	15832068-15832157
TU1777	scaffold_10	15833779	15834194	416	5.84	1	15833779-15834194
TU1778	scaffold_10	15873825	15874024	180	4	2	15873825-15873914	15873935-15874024
TU1779	scaffold_10	15957705	15957919	210	23.97	2	15957705-15957815	15957821-15957919
TU1780	scaffold_10	15958130	15958539	410	5.75	1	15958130-15958539
TU1781	scaffold_10	15959237	15959427	189	3.3	2	15959237-15959334	15959337-15959427
TU1782	scaffold_10	15959841	15960031	172	2	2	15959841-15959922	15959942-15960031
TU1783	scaffold_10	15960485	15960920	435	3.48	2	15960485-15960587	15960589-15960920
TU1784	scaffold_10	15960983	15961622	548	6.78	2	15960983-15961232	15961325-15961622
TU1785	scaffold_10	15961832	15962412	578	4.35	3	15961832-15961921	15961923-15962039	15962042-15962412
TU1786	scaffold_10	15962426	15962634	209	4.31	1	15962426-15962634
TU1787	scaffold_10	15962659	15962847	189	3.06	1	15962659-15962847
TU1788	scaffold_10	15969995	15970196	180	2.56	2	15969995-15970084	15970107-15970196
TU1789	scaffold_10	16036421	16036853	381	3.22	3	16036421-16036505	16036541-16036640	16036658-16036853
TU1790	scaffold_10	16045399	16045688	271	2.51	3	16045399-16045488	16045495-16045585	16045599-16045688
TU1791	scaffold_10	16045718	16045914	194	4.72	2	16045718-16045814	16045818-16045914
TU1792	scaffold_10	16045921	16046518	598	6.43	1	16045921-16046518
TU1793	scaffold_10	16046592	16046788	180	2	2	16046592-16046681	16046699-16046788
TU1794	scaffold_10	16047302	16047504	203	4.65	1	16047302-16047504
TU1795	scaffold_10	16049912	16050379	468	4.53	1	16049912-16050379
TU1796	scaffold_10	16050891	16051076	171	2	2	16050891-16050973	16050989-16051076
TU1797	scaffold_10	16082301	16082494	180	2	2	16082301-16082390	16082405-16082494
TU1798	scaffold_10	16095444	16095912	451	3.14	3	16095444-16095533	16095539-16095654	16095668-16095912
TU1799	scaffold_10	16105256	16105455	200	3.12	1	16105256-16105455
TU1800	scaffold_10	16106501	16106713	213	10.49	1	16106501-16106713
TU1801	scaffold_10	16146522	16146712	191	4.41	1	16146522-16146712
TU1802	scaffold_10	16152648	16152826	158	2.11	2	16152648-16152697	16152719-16152826
TU1803	scaffold_10	16152934	16153155	202	5.7	2	16152934-16153027	16153048-16153155
TU1804	scaffold_10	16153769	16154222	364	6.9	2	16153769-16154042	16154133-16154222
TU1805	scaffold_10	16155938	16156127	169	2.37	2	16155938-16156016	16156038-16156127
TU1806	scaffold_10	16158296	16158625	329	3.93	2	16158296-16158389	16158391-16158625
TU1807	scaffold_10	16204031	16204218	185	2.79	2	16204031-16204125	16204129-16204218
TU1808	scaffold_10	16204695	16204895	176	2.45	2	16204695-16204784	16204810-16204895
TU1809	scaffold_10	16260874	16261322	449	27.7	1	16260874-16261322
TU1810	scaffold_10	16261752	16262229	456	20.5	2	16261752-16262117	16262140-16262229
TU1811	scaffold_10	16262242	16262428	187	4.75	1	16262242-16262428
TU1812	scaffold_10	16297073	16297248	176	3.07	1	16297073-16297248
TU1813	scaffold_10	16322841	16323131	291	11.37	1	16322841-16323131
TU1814	scaffold_10	16323292	16323502	211	4.66	1	16323292-16323502
TU1815	scaffold_10	16324556	16327042	2449	24.83	3	16324556-16325893	16325917-16326400	16326416-16327042
TU1816	scaffold_10	16327046	16327345	300	9.29	1	16327046-16327345
TU1817	scaffold_10	16327461	16327750	290	7.58	1	16327461-16327750
TU1818	scaffold_10	16327973	16328176	204	3.92	1	16327973-16328176
TU1819	scaffold_10	16343576	16343771	196	8.54	1	16343576-16343771
TU1820	scaffold_10	16397369	16397524	156	2.44	1	16397369-16397524
TU1821	scaffold_10	16405634	16405903	270	6.67	1	16405634-16405903
TU1822	scaffold_10	16405946	16406146	180	2.87	2	16405946-16406035	16406057-16406146
TU1823	scaffold_10	16406297	16406543	247	5.7	1	16406297-16406543
TU1824	scaffold_10	16406783	16407082	288	3.11	3	16406783-16406872	16406874-16406981	16406993-16407082
TU1825	scaffold_10	16633515	16633678	164	4.29	1	16633515-16633678
TU1826	scaffold_10	16633850	16634058	206	3.55	2	16633850-16633965	16633969-16634058
TU1827	scaffold_10	16649205	16649415	177	2.25	2	16649205-16649291	16649326-16649415
TU1828	scaffold_10	16649541	16649716	176	3.1	1	16649541-16649716
TU1829	scaffold_10	16674859	16675321	433	2.82	2	16674859-16675068	16675099-16675321
TU1830	scaffold_10	16705228	16705671	444	3.18	1	16705228-16705671
TU1831	scaffold_10	16744684	16745081	292	5.41	2	16744684-16744824	16744931-16745081
TU1832	scaffold_10	16745115	16745371	243	2.79	2	16745115-16745175	16745190-16745371
TU1833	scaffold_10	16745900	16746747	774	7.35	3	16745900-16745978	16746040-16746129	16746143-16746747
TU1834	scaffold_10	16746798	16747129	332	23.8	1	16746798-16747129
TU1835	scaffold_10	16754526	16754707	177	2	2	16754526-16754615	16754621-16754707
TU1836	scaffold_10	16836248	16836559	312	64.27	1	16836248-16836559
TU1837	scaffold_10	17057236	17057417	180	2.95	2	17057236-17057325	17057328-17057417
TU1838	scaffold_10	17114303	17115255	522	9.89	4	17114303-17114492	17114877-17115013	17115060-17115149	17115151-17115255
TU1839	scaffold_10	17114527	17114745	219	8.84	1	17114527-17114745
TU1840	scaffold_10	17134284	17134566	283	8.85	1	17134284-17134566
TU1841	scaffold_10	17275427	17275624	185	2.83	2	17275427-17275513	17275527-17275624
TU1842	scaffold_10	17288948	17289588	641	8.7	1	17288948-17289588
TU1843	scaffold_10	17321632	17321824	177	2.21	2	17321632-17321721	17321738-17321824
TU1844	scaffold_10	17363964	17364162	180	2	2	17363964-17364053	17364073-17364162
TU1845	scaffold_10	17375685	17376089	390	3.6	2	17375685-17375984	17376000-17376089
TU1846	scaffold_10	17376188	17376399	184	2.72	2	17376188-17376265	17376294-17376399
TU1847	scaffold_10	17471336	17471875	540	9.98	1	17471336-17471875
TU1848	scaffold_10	17555369	17555762	394	7.97	1	17555369-17555762
TU1849	scaffold_10	17559340	17559507	155	2.08	2	17559340-17559429	17559443-17559507
TU1850	scaffold_10	17601743	17601995	242	3.61	2	17601743-17601894	17601906-17601995
TU1851	scaffold_10	17670561	17670762	184	3.43	2	17670561-17670654	17670673-17670762
TU1852	scaffold_10	17670765	17670933	169	2.46	1	17670765-17670933
TU1853	scaffold_10	17671051	17671432	342	4.05	3	17671051-17671140	17671153-17671332	17671361-17671432
TU1854	scaffold_10	17735588	17735938	351	3.94	1	17735588-17735938
TU1855	scaffold_10	17736650	17737229	576	9.24	2	17736650-17736828	17736833-17737229
TU1856	scaffold_10	17760062	17760242	180	2	2	17760062-17760151	17760153-17760242
TU1857	scaffold_10	17769836	17770266	431	5.07	1	17769836-17770266
TU1858	scaffold_10	17788138	17788629	492	136.63	1	17788138-17788629
TU1859	scaffold_10	17792782	17793000	219	4.04	1	17792782-17793000
TU1860	scaffold_10	17808974	17809158	180	2.61	2	17808974-17809063	17809069-17809158
TU1861	scaffold_10	17875576	17875791	216	3.45	1	17875576-17875791
TU1862	scaffold_10	18074845	18075243	399	3.93	1	18074845-18075243
TU1863	scaffold_10	18075364	18075856	493	7.84	1	18075364-18075856
TU1864	scaffold_10	18105149	18105345	197	6.4	1	18105149-18105345
TU1865	scaffold_10	18119734	18119933	189	3.28	2	18119734-18119832	18119844-18119933
TU1866	scaffold_10	18143612	18143819	208	10.56	1	18143612-18143819
TU1867	scaffold_10	18184925	18185130	201	4.06	2	18184925-18185034	18185040-18185130
TU1868	scaffold_10	18236840	18237019	180	2	1	18236840-18237019
TU1869	scaffold_10	18240068	18240250	180	2	2	18240068-18240157	18240161-18240250
TU1870	scaffold_10	18251336	18251576	227	5	2	18251336-18251456	18251471-18251576
TU1871	scaffold_10	18251721	18252362	617	6.85	2	18251721-18252247	18252273-18252362
TU1872	scaffold_10	18274363	18274574	192	3.35	2	18274363-18274452	18274473-18274574
TU1873	scaffold_10	18275031	18275219	180	2	2	18275031-18275120	18275130-18275219
TU1874	scaffold_10	18292034	18292271	238	2.95	1	18292034-18292271
TU1875	scaffold_10	18538507	18538706	199	3.53	2	18538507-18538615	18538617-18538706
TU1876	scaffold_10	18570548	18570750	180	2.44	2	18570548-18570637	18570661-18570750
TU1877	scaffold_10	18571370	18571546	165	2.21	2	18571370-18571485	18571498-18571546
TU1878	scaffold_10	18572272	18572461	180	2.47	2	18572272-18572361	18572372-18572461
TU1879	scaffold_10	18582176	18582362	180	2	2	18582176-18582265	18582273-18582362
TU1880	scaffold_10	18582759	18582946	180	2	2	18582759-18582848	18582857-18582946
TU1881	scaffold_10	18639179	18639351	173	69.18	1	18639179-18639351
TU1882	scaffold_10	18666773	18667380	608	6.18	1	18666773-18667380
TU1883	scaffold_10	18828759	18828964	189	3.82	2	18828759-18828857	18828875-18828964
TU1884	scaffold_10	18836826	18837218	393	5.19	1	18836826-18837218
TU1885	scaffold_10	18860529	18861467	939	27.02	1	18860529-18861467
TU1886	scaffold_10	18861600	18863261	1652	13.48	2	18861600-18862177	18862188-18863261
TU1887	scaffold_10	18863424	18863636	213	15.21	1	18863424-18863636
TU1888	scaffold_10	18863694	18864042	349	17.48	1	18863694-18864042
TU1889	scaffold_10	18877567	18877912	303	3.47	3	18877567-18877656	18877685-18877807	18877823-18877912
TU1890	scaffold_10	18946118	18946317	180	2.39	2	18946118-18946207	18946228-18946317
TU1891	scaffold_10	18947566	18947824	259	29.43	1	18947566-18947824
TU1892	scaffold_10	18971032	18971229	181	2.33	2	18971032-18971121	18971139-18971229
TU1893	scaffold_10	19071292	19071467	176	2.05	1	19071292-19071467
TU1894	scaffold_10	19133896	19134507	564	8.21	3	19133896-19134192	19134199-19134338	19134381-19134507
TU1895	scaffold_10	19150056	19150256	180	3.01	2	19150056-19150145	19150167-19150256
TU1896	scaffold_10	19211736	19211924	189	3.64	1	19211736-19211924
TU1897	scaffold_10	19264849	19265477	629	41.09	1	19264849-19265477
TU1898	scaffold_10	19283051	19283228	178	3.35	1	19283051-19283228
TU1899	scaffold_10	19283789	19283956	168	2.14	1	19283789-19283956
TU1900	scaffold_10	19315272	19315465	180	2	2	19315272-19315361	19315376-19315465
TU1901	scaffold_10	19319186	19319389	204	3.49	1	19319186-19319389
TU1902	scaffold_10	19319588	19320875	552	16.03	2	19319588-19319695	19320432-19320875
TU1903	scaffold_10	19319806	19320087	279	5.51	2	19319806-19319994	19319998-19320087
TU1904	scaffold_10	19320171	19320364	180	2	2	19320171-19320260	19320275-19320364
TU1905	scaffold_10	19369226	19369414	180	2	2	19369226-19369315	19369325-19369414
TU1906	scaffold_10	19394110	19394320	191	4.07	2	19394110-19394209	19394230-19394320
TU1907	scaffold_10	19469878	19470086	209	16.33	1	19469878-19470086
TU1908	scaffold_10	19570697	19571046	338	4.65	2	19570697-19570944	19570957-19571046
TU1909	scaffold_10	19586360	19586553	180	2	2	19586360-19586449	19586464-19586553
TU1910	scaffold_10	19746929	19747124	196	6.07	1	19746929-19747124
TU1911	scaffold_10	19747214	19747771	543	7.05	2	19747214-19747306	19747322-19747771
TU1912	scaffold_10	19891226	19891414	180	2	2	19891226-19891315	19891325-19891414
TU1913	scaffold_10	19898187	19898377	186	4.65	2	19898187-19898266	19898272-19898377
TU1914	scaffold_10	19898706	19898902	197	3.02	1	19898706-19898902
TU1915	scaffold_10	19899644	19899841	198	2.56	1	19899644-19899841
TU1916	scaffold_10	19917082	19917560	479	6.2	1	19917082-19917560
TU1917	scaffold_10	19929184	19929398	214	8.34	2	19929184-19929285	19929287-19929398
TU1918	scaffold_10	20018330	20019501	1113	30.77	3	20018330-20018450	20018456-20018915	20018970-20019501
TU1919	scaffold_10	20019601	20019861	261	6.5	1	20019601-20019861
TU1920	scaffold_10	20094638	20094879	217	3.51	2	20094638-20094713	20094739-20094879
TU1921	scaffold_10	20201071	20201260	162	2	2	20201071-20201158	20201187-20201260
TU1922	scaffold_10	20202583	20203031	436	31.35	2	20202583-20202672	20202686-20203031
TU1923	scaffold_10	20203337	20203763	427	1101.89	1	20203337-20203763
TU1924	scaffold_10	20225799	20226098	273	4.54	3	20225799-20225888	20225905-20225997	20226009-20226098
TU1925	scaffold_10	20226411	20226693	283	5.31	1	20226411-20226693
TU1926	scaffold_10	20227197	20227434	238	3	1	20227197-20227434
TU1927	scaffold_10	20255486	20256072	570	3.36	3	20255486-20255637	20255648-20255756	20255764-20256072
TU1928	scaffold_10	20257720	20258013	294	6.24	1	20257720-20258013
TU1929	scaffold_10	20263229	20263429	200	3.8	2	20263229-20263321	20263323-20263429
TU1930	scaffold_10	20292510	20292712	180	2.79	2	20292510-20292599	20292623-20292712
TU1931	scaffold_10	20294358	20294538	181	3.94	1	20294358-20294538
TU1932	scaffold_10	20551742	20552023	255	3.33	3	20551742-20551789	20551793-20551909	20551934-20552023
TU1933	scaffold_10	20552905	20553662	758	20.79	1	20552905-20553662
TU1934	scaffold_10	20553839	20555362	1335	15.6	2	20553839-20554973	20555163-20555362
TU1935	scaffold_10	20575538	20575862	325	7.7	1	20575538-20575862
TU1936	scaffold_10	20575903	20576100	198	6.79	1	20575903-20576100
TU1937	scaffold_10	20576748	20576966	219	5.84	1	20576748-20576966
TU1938	scaffold_10	20742369	20742564	165	2.1	2	20742369-20742443	20742475-20742564
TU1939	scaffold_10	20749431	20749748	308	3.84	2	20749431-20749648	20749659-20749748
TU1940	scaffold_10	20770889	20771188	300	4.61	1	20770889-20771188
TU1941	scaffold_10	20771202	20771407	206	2.76	1	20771202-20771407
TU1942	scaffold_10	20807135	20807316	180	2	2	20807135-20807224	20807227-20807316
TU1943	scaffold_10	20852939	20853135	180	2.89	2	20852939-20853028	20853046-20853135
TU1944	scaffold_10	20874716	20875469	754	6.77	1	20874716-20875469
TU1945	scaffold_10	20875580	20877461	1766	21.79	2	20875580-20876270	20876387-20877461
TU1946	scaffold_10	20896465	20896698	234	7.18	1	20896465-20896698
TU1947	scaffold_10	20900285	20900495	200	4.28	2	20900285-20900389	20900401-20900495
TU1948	scaffold_10	21007747	21007945	190	2.8	2	21007747-21007836	21007846-21007945
TU1949	scaffold_10	21008176	21008377	202	5.03	1	21008176-21008377
TU1950	scaffold_10	21142010	21142214	180	2.48	2	21142010-21142099	21142125-21142214
TU1951	scaffold_10	21148057	21148244	180	2.46	2	21148057-21148146	21148155-21148244
TU1952	scaffold_10	21161184	21161449	266	7.73	1	21161184-21161449
TU1953	scaffold_10	21178880	21179255	376	5.46	1	21178880-21179255
TU1954	scaffold_10	21181847	21182019	173	16.89	1	21181847-21182019
TU1955	scaffold_10	21189433	21189727	295	3.75	1	21189433-21189727
TU1956	scaffold_10	21189805	21190038	234	4.21	1	21189805-21190038
TU1957	scaffold_10	21214995	21215237	232	3.17	2	21214995-21215088	21215100-21215237
TU1958	scaffold_10	21238471	21238673	180	2.32	2	21238471-21238560	21238584-21238673
TU1959	scaffold_10	21277404	21277624	220	2.27	2	21277404-21277533	21277535-21277624
TU1960	scaffold_10	21278260	21278457	180	2	2	21278260-21278349	21278368-21278457
TU1961	scaffold_10	21478895	21479351	457	4.11	1	21478895-21479351
TU1962	scaffold_10	21513048	21513252	177	2.4	2	21513048-21513132	21513161-21513252
TU1963	scaffold_1008	4714	4944	231	4.71	1	4714-4944
TU1964	scaffold_1010	7428	7601	174	2.63	1	7428-7601
TU1965	scaffold_1011	7970	8164	180	2	2	7970-8059	8075-8164
TU1966	scaffold_1028	486	1249	754	48.03	3	486-1043	1048-1153	1160-1249
TU1967	scaffold_1029	4966	5162	155	2.34	2	4966-5055	5098-5162
TU1968	scaffold_1029	5760	6462	703	18.94	1	5760-6462
TU1969	scaffold_1030	3462	3690	229	3.33	1	3462-3690
TU1970	scaffold_1030	3858	4159	302	9.64	1	3858-4159
TU1971	scaffold_1033	2466	3114	649	39.71	1	2466-3114
TU1972	scaffold_1037	457	792	302	2.79	3	457-546	564-725	743-792
TU1973	scaffold_1042	325	530	206	3.57	1	325-530
TU1974	scaffold_1042	571	759	183	3.33	2	571-660	667-759
TU1975	scaffold_1044	716	893	178	2.47	1	716-893
TU1976	scaffold_1057	6723	7654	847	29.35	2	6723-6904	6990-7654
TU1977	scaffold_1064	3245	3432	180	2	2	3245-3334	3343-3432
TU1978	scaffold_107	2	209	208	6.77	1	2-209
TU1979	scaffold_1076	596	777	180	2	2	596-685	688-777
TU1980	scaffold_1080	6585	6985	401	14.58	1	6585-6985
TU1981	scaffold_1080	7348	7726	379	10.11	1	7348-7726
TU1982	scaffold_1081	180	395	188	34.77	2	180-266	295-395
TU1983	scaffold_1083	87	270	174	2	2	87-175	186-270
TU1984	scaffold_1083	491	1010	439	6.39	2	491-701	783-1010
TU1985	scaffold_1083	6296	6479	182	2.96	2	6296-6385	6388-6479
TU1986	scaffold_1083	7461	7687	227	4.76	1	7461-7687
TU1987	scaffold_1095	6284	6439	156	46.72	1	6284-6439
TU1988	scaffold_11	70804	71202	346	2.54	3	70804-70893	70925-71090	71113-71202
TU1989	scaffold_11	187664	187843	180	8.85	1	187664-187843
TU1990	scaffold_11	361234	361416	180	2	2	361234-361323	361327-361416
TU1991	scaffold_11	361873	362293	421	14.27	1	361873-362293
TU1992	scaffold_11	363134	363321	180	2.34	2	363134-363223	363232-363321
TU1993	scaffold_11	363808	364005	198	4.05	1	363808-364005
TU1994	scaffold_11	379897	380087	174	2	2	379897-379981	379999-380087
TU1995	scaffold_11	393282	393585	304	7.08	1	393282-393585
TU1996	scaffold_11	583068	583452	385	37.79	1	583068-583452
TU1997	scaffold_11	598792	598989	194	7.39	2	598792-598893	598898-598989
TU1998	scaffold_11	600051	600251	183	4.33	2	600051-600143	600162-600251
[truncated: 9,277 more rows]
[truncated: 2 more columns]

## Sheet: Table S3
Table S3- 3,372 lincRNA candidates from pipline
lincRNA NO.	sequences	coding potential	repetitive element or microRNA precursor	Chromosome	Start	End	Length (bp)	Reads Number per bp	Exon Number	Exons coordinates
lincRNA1	GGGCGGTGATCCAGTGACACCTAGACAACATATCTTGATGGAGTTGCATGAACGTGTGCATTCGTATGTTATTGAGGTTGGTGTTTATGAGTTGACCATGCATTGATTGCAGCATTGGTGGAGTGATAAAGGCGCGAGATGCACGCCTTCCATCTACGTGTTGGTGAGGTGACACCAACACTCCAGGATGTAGCGATGTTGATCGGTCTCCAACAATAGAGTTTTGATTGATATAGATTTGTTATGTGATTGTCTATGAGGACAAGTGCCTCCAGCCAATACTTATAGGGGCGACTGCATCAGGTTGACATTGTTGGGCGCTAATTTTAATACCCCTTAGTAGACGTGACAACAAACCAGCTTATTATGTATGCTCGGGACATATTACACATGTTTAGA…	noncoding	RepPop2278	scaffold_9	920073	920906	723	3	6	920073-920163	920189-920306	920330-920499	920503-920666	920680-920769	920817-920906
lincRNA2	ATGGGGACAAGGAAAAGGTTAAGAGACAAGTTATTTAAATACACACATTGTAGCATCACCTTTAATTGATCAGTAAAAGTGAGCCAATCTTGCATTTAAAAGGTGTACTTCAAGACCTGCTAGAGGCACTTACTATAGTTAAGACACTGTGAAGTTCAAATGTATTGTTCCATTATATTATCAATTTGCAAAGACCAATGTTTAATTCTAACAAGCCAATAAATCCCGGCAGCAAAAAGTGCAGAAACTTCGAAAAGAGATGAATGAAACATTGCAATTAAGCTCGCCAAACTTAAAAGGTCATCCAGATTGATCAAATCCTTGCTTGTTAGAGTTCTCAAGAGACTAACATCAAACATCTGATCATGATCCATGCTGGGATGAGATGGGAGTGCAAAG…	noncoding	NA	scaffold_9	7959364	7960480	822	4.56	6	7959364-7959459	7959461-7959570	7959574-7959682	7959692-7959828	7959868-7960021	7960265-7960480
lincRNA3	TATAACATTTTATAGTTTATTTAAAGAACAAAATAAGCAAGTTACAAATGGGGAAACTGCCTCGCCAATTTCTAGTAAACTTTTGAATATCAAGTTTTGGCTAGTTTTATCCCAATAAATAATTGTCGATAACTGCTGCAACTTCATTGTTTTGCCTTTCACAAACCATTAGGCCAATTTTCCAAAGCCCATGTTGCCAGAATTGTTGTGTTTCATCCATCATCCAAGTCAAAATTCACGCAATGTATGAACCTAATGCTCGCACATACTGTTTTACGATACCTATCGATTTTTCCATTGTCCATGTGGGTTGCCAATGCATATGGCATCTTTTAGGCAGTGTTTTCATTGGTGTGACTTTGCAACTAGATCTCTAACAAACCTCCATTTCTAGAAAAA…	noncoding	RepPop1150	scaffold_14	14106272	14107302	929	3.36	6	14106272-14106361	14106369-14106492	14106508-14106769	14106787-14107039	14107057-14107193	14107240-14107302
lincRNA4	GGCCTAACAAATGTCAGTACAATTACTACATAAAACCATTACAATAACATTACAATATATCAATATAAGACATTGCGTTCACATTAGAGGACTGAATAGCAGGTCATTATAAACTTTGCCAATAACAGAAAATAAAAATTTTACAGCCCGATCTATTCCATTCAACGTGAAGTTATCATGCCATTGCGGTCCTTTCAAGAACACAACAGTAAACAACAATAACATTGTTTTCCCTCTAAAAAAAAATATAACTTATATTAACATATGGTTCACACAACATATTTAATAAGGATAAGACAAATAACACACAAACAATAGTAACTTCAAAGCACTAAAGGAATTATCGTATGTAAAATTAGGAAACTCAAATGAAAAGATAGAAATTTACCTCTTTTTTCT…	noncoding	RepPop1325	scaffold_5	9692696	9703173	1541	42.78	6	9692696-9692934	9692945-9693034	9693057-9693499	9702212-9702540	9702722-9702811	9702824-9703173
lincRNA5	GTGGCTTATTCCGCTATGAAAAGAAAAGAACGATGCAAGTGCATAAAGTAATGATCTAAACTTTACCTGATCTGATGACATACAATGGATGGTGTTTGTTTTAATGATTGATGCAACAGAAACAAAACAATCAAACAGTTTATGAAAAAGTGAGGCAAGTTATTTTACGAACAGAATTTTCCAGGTATCTTATTCAAACAGCTCATGCCTGCGATGAGAAACTAACATTAGTAAGTTAGCAAAACTAAGAAAGAAGTCTTAATTTCATTGGGATTCTCATCTCTAATGATGAATGATTGGAAAAAAGATTACATACATGAGTGTTGACGAAGAGCTATTCAAAGCAGTTATATACTCGTTGTTACTCCCCATATGAGAAAACAGTTTTTTTTTTGCCCA…	noncoding	NA	scaffold_2	23243141	23247610	2883	16.14	6	23243141-23243552	23243565-23244772	23244834-23244923	23244959-23245174	23245228-23245315	23246742-23247610
lincRNA6	CACTCTGAATATCATGTTAGGTTCCCTCGAGCTAGAATCTGATAGGTTTTGAAGAAATATTTTCTTCTATATGTAGCAGGTGTAAGTGATTGGGGTGGGATTTAATCATAAATGCAAAATTGGCATGAAAATACCATGACTGTTACAAAAGAAATAATATATTGCATGACAGTTCCACACAATCACAGTATAGGCACGGCACAGACAGTGAAGGCATTTATGACCTACTTTGTGTCCCTGCACACGCGCCTAACGCCAACTGTTAGGTTTCGTGTGATCAAAGTCTTCCGATAACTAATTAAAATGTTTAGGGCAAAGCAACGCCCCCCTACGGAAATGAAAACAACCGTTTCAAGGGCACAAGCACGTCACATGCCGCAGCTTAAGAGTCCGATCTGG…	noncoding	NA	scaffold_8	3333893	3334477	427	2.7	5	3333893-3333982	3333999-3334109	3334178-3334223	3334293-3334382	3334388-3334477
lincRNA7	TCTACATCAGACATTGACAGAATTGGAACCTAGTGCATCCATTCAAATGAACCATTTGCTACAAAATGCCACACGCGGAGGAACTTAGTTTGTTGTAGAAACTTGTATGGTTTCAAGGATAAGGAACTGCATAAATTACCTAGGTAAATGTAAGGTCTTTGAATAAGTGTCACAGCAGGCACAAAAATGAAAACTCACGCTCCACAGTTATGTTCCATTTCGGTTAGATATTCTGTATTGGTAATCTTACTACTACTATTAGAGTCAACTCTACTGAGTTTGTGATAGATAAATGAATTAATCACGATGGGAATGCATATTGGGTCAATTTTGTTAGGTCTGCAAATGTTGGATCTGTTCCGTTAATTGGAAAATTGTTTCTACTGGTTTCGCATGACA…	noncoding	NA	scaffold_17	4382498	4382977	432	3.15	5	4382498-4382587	4382596-4382686	4382688-4382777	4382795-4382884	4382907-4382977
lincRNA8	GTTTGGGTAATTGTGAAATCATCCACTGCTCTCGTATCCGATGAAAGCTAACTGAATGCCTATCTGCTAAGAAAAAGCTGTGGCACTTGAGGAATAGTTAATCCGATCATAAGAAGATGCCATAGATGCAATAAGACTTTTAGGCCCCCATACGCCCCTTGAAAAGAAAGGCATGCCCGGCAGCTAGGCTTCGCACCTTACTCTTTCTGGGTAGGGCTTTTCTTTGAAAGAAAGGGAAGGGAAGCTTTGTTCATGTGAAAGACATGGCGGCTTTAGTGCATTGTACTTTTGTCATAAATTTTCTACCCTCAGATACTTTTGAACCTGCCAGATGACGTCAGAGTCCAGATAGACTGAACTCAATTGAAAGATGGAGCGCTGGCGTGCCCCCATATGGCT…	noncoding	NA	scaffold_17	161661	162160	451	2.95	5	161661-161728	161754-161865	161872-161981	161989-162089	162101-162160
lincRNA9	GGGCAGCCTTGTGACACCTTTTGCTGGTAACAACATGCTGGTCTTGCATAGCTGTCCAGCAAACCCGGCAAGCACGTCCTTTTGTCCAAGCTGATATACTTTCCTTGTTCACTTGCTAATTATCTAGTACAAGATTTTGTGTGATTGTCTGCTTTTAAGAATATAAACCTTCTGTGTTTGATCCAACTCAGAGAAGAAGCCTGCATCAAGCAAGTTATCACTACAGTCCAAGGGGCTTACATCCTGAGACTGACGATTCAAAGTCCACCAAAGTCTCCTCTGTGTGTTTATTTTAGCCGAGGGCAGTTCGTTTTTGGATTGATCTTAATGTCTCACGGCTTTGGCATTTGGTTTACTGCCCAACTCTATACTCTGTTTTTCAGACACATCTGAGGCAGC…	noncoding	NA	scaffold_8	1987663	1988276	465	2.84	5	1987663-1987752	1987781-1987870	1987933-1988026	1988075-1988175	1988187-1988276
lincRNA10	ACCCCATTACTGATGAGGCATGCTTGCTGATATGGATAATTATAAAGCCATGTTTTTCCATTTTTCCAGACTCCAAACAAGCTAGCCTCAACCTCCTGAGCACGTCTTCTCTCCTCATAGACACAGCTTGCAGCAAATTCAGAAAGTTTTTTGCTGAATTCCTTGAAGTTCAAGAGGCTGCAGACTGCTTTAATGAACATTCTGATTGTGAAGGATTTATACATGCAGAACTGGTTGCTGCAGTTCTCCTTTAACGAGGAGGTTGTTAGCTTGCCTGCCCTAAACTATTAAAAGACCTCAGACATGATTCCAGTTTACTACCATCCATTGTAAATATTTGCTACATTGATAAAACAAGAGTTCCGGTTGTCTAGAATTCAGACAGTGGAAAACAAACAA…	noncoding	NA	scaffold_15	692624	693506	505	3.96	5	692624-692715	692722-692812	693167-693256	693262-693352	693366-693506
lincRNA11	TGACCCCTAATGACTACTTTTGTATGGAACTACGATGAGTTTTTATCGCCGAAAGAAATCCATTGGCATCTAGATTTCCGATACCAAAAGATTTCTCCTGAGTTAAAATCTGAGTGTATTCCTTTGTCAAGTCTAATTCTAACCTATGCAAGAATTGATTCCTTCCACCATTTAAGGCCTTCTGGTTCCACTCCTTTAACTTGATTGTGAAGTCATTGAGTGAGGTCACTAAATCCAGGTTTCCCTCCCCAAGGCTGCTTCGAATAGGAAAGGACAACATGTTTAGAAATCCATGTCTTTGGTGTAGAGCTTTGCAAGGATAGAATGATGATCCGATTTAAACCTTAATACACAGGTTTGAAATTTCAATTTCAGTGGTTGATTTACAAGTCCTCTATC…	noncoding	NA	scaffold_1	26474806	26475543	623	3.86	5	26474806-26474899	26474901-26474990	26475054-26475120	26475161-26475250	26475262-26475543
lincRNA12	CCGTTGTTGTGGAGCGGTTGCACCCTCCTTTTATGATGCCTTGAAGTGGCTCCGAGACTTTTTACCACTATATGCACTATGAGAGAGATGATCACATATAAAAAGAGAGTTACAATATACTCCTCGCAATCCTCCCTCTCAATTTCTATGTTTGGAGCTTTTACGCTTTTCATTGTGGCACTTGCACCCTAAGAGATCACTACCACCTCACACTCAAACCAATGTTTCTTTGCCTTTCATCACAGGCAGTCGTAACCCCTCAATTAGGAGCATATGCAATAGCTCTTCTTTTCATTCTTGCATGTATTGGAAAGATCTTTATTATTGTCTTCAACAAGAGTACAAGAGACTTCTTGTTGTACAACCTTAACACAATTTATGCTCTCATTCTTTCATTGC…	noncoding	RepPop129	scaffold_19	10980403	10981085	637	4.32	5	10980403-10980491	10980502-10980623	10980638-10980811	10980830-10980991	10980996-10981085
lincRNA13	CAAATAATCTAAAGGGAAATTATAAAAAACCACCTGAGGTATGGTCCAATTCGCTCTTCAAAGTTGAAGTTTGCCAGGTGTCATTTTTTCGCTCCCATGACATCTCTAGAAAATTCAATCCGAGTAACATACGCACACGTGTGCAATAGCTATGTTCCACTAGCAATGATTAGTCTAGAAACTTGATCTTTGGCTTATTTTATCCAGGTCTATTAACTGCTTGACTTGTCAAAATAAATTGATGCGAGATAGATAGAGATAACATTTCCATGTGTAAAAATTTATCGAGAATCATTGAAGCTGGCATCAAACAGGAAACATTACCATATTTCAAAGATGATGGAATCTGCCAATTTTTCTTTTCTTGTGTTCTCTCCCTCCCCATTTTCCAGCTTCCAG…	noncoding	NA	scaffold_10	12028566	12029329	696	3.63	5	12028566-12028655	12028664-12028947	12028977-12029056	12029087-12029190	12029192-12029329
lincRNA14	GTAACTGACTCACAAAACATGGTGTTAGTGTTTTAATTTGGGAGCTGATGTCCTTTTCTTTGTGAATATTAAGACTTCTGATGCTAGTTTACTAGATAAACTTTTAAATTTTCAGCAGATAAGAATTCTCACTGGAAATGTGTGCGCCATCAACAATGCACTGTCAGCCGAGGGAGCAGCTGACTTCTGATAGTCATGAAACCTGTCTCAAACACTTGGTTAATGCTGGGGTGAAGACAAATCATCAGTGAGTGGTTTCCCAAAGTTTGACATGTAGCTTCACTTTCCCTGAGAATCCACTTCCCAAAGAAAATCAGAAATGGGTTTCTCACATTAAACTCTCACCGGAAACACCTCCAGAGAATTACTTTACCTTCCCAGTCATCAACTCATATTCAT…	coding	NA	scaffold_15	561183	562412	1067	6.61	5	561183-561272	561282-561863	561882-562083	562199-562288	562310-562412
lincRNA15	TTTTTGTTTCAGCTTCGTATTTGATTTTAAAAGGACTTGGATTTGGAAAAGAATTCTCCTGTCTTCTTTGGTTTAAGCTTTGAAGAAAGTGTTCGATGAATTGGAGGAAAGCAGCAGTTTTGGAGGTGTCTGCAGTTTTGGATAACATTGAAGAGGGAGAAGTATTCTGAAAATGTCCCAAGGAAATTTGTTTGCAACAGCAGTCCTGAAGTTATGCCACCCATCTTCTTTTCCAGAGAACCAGAATGAGAAATTCAGCATTTCTGCCCACCTCTGCGACTTCCCTGTTCTCTGATCCTATTTCTTGCACTCACTGTGCCGCCCTTGGCCTCTCCCCCAAAAACCTATGCAATCATTGCTGAAAGGTATGCTGCATCAGGTGAACCCTTTAAGCTGTCT…	noncoding	NA	scaffold_15	9417088	9420042	1072	15.33	5	9417088-9417215	9417285-9417603	9418807-9418896	9418899-9419114	9419724-9420042
lincRNA16	CTAATAACTGAAAGTAATTTGTTTTGAATTAGATAAATACATGCCAAAACATCCATACATCATCCAGGGATAGAGGAGCAAAAGAAACAATATACATATCCTCAATTGGACAATAAATGTCAAAAAGGCTTAACCATTTTTCCATCTTGAACAACGAAAAAAAAGCATGCTTTGATGGGCCCAGCACCATCCAATGTGTCTCCTTGTAGTCACCTTGTGAATACATAAAACAATTTGAGATATCCTTGAGCATAGAGATAGAGCCATCGAAACTTCATGTCAGTGACAAGACTATCCCCGGATTCTGTCTCCCAAATTACAGCTGCAAATATACAGGAAAGCTCAGTAGTTGATCAAAAAATACCATACCAATTGCTTGGCTGAAGAAATTCTCATCAA…	noncoding	NA	scaffold_18	320582	322117	1290	28.33	5	320582-320944	321052-321259	321264-321353	321444-321807	321853-322117
lincRNA17	GTTCTTTTAAAGCCATCTTAATAACCACACTTCAAGTCTGCTGATTTCATTAATACATAAAATGTTTAGTGCCTAGCTCATTATTTTTAGAGTATAATCAATTTAATCATGGGTTTATTAAACTACCTTTCAGTTTAACAATAACTTTACAATCATTTAACACCCCAGTTGCACATTCCCTGTTTTAACTATCTTATTTTAATTCCATGTATAACATCTTCCACAACACGCTCCTCCATTTGTACTTCAAATCCACATCACAACAACATCACACAAGGAAAGGGGGCAATAAATAAAGCAGGCATCCTAAAACATACTCAATTCAGTAAAACTGAAAATGATTAAAGAAACCTTAGCATTTCAAAGAAATGCATAATTCTCAGAAAAGCAGCAAGCCAC…	noncoding	NA	scaffold_4	22533910	22535302	1345	6.33	5	22533910-22534716	22534725-22534850	22534858-22535049	22535079-22535208	22535213-22535302
lincRNA18	CACACATCAAGACTCTCTGAGTGAACAAAATAAATTGATATAATATTGTGATGCAAAACATATATTGGTTAAAATAAGACGTTTACATAACTTTCTTTTTTCTGGAATTTTAACTTTAACAGAAGGATTCCTTTATTCACTAAAAGAAGCAAACCACGAGTACCGCAGTTTCTAATATAGATCACCAGATACCTGCTTTTCTGGCTCTTTTTTTTATAATTTTATAGGAACTATTCTCTAACAGACAACAAGCATATTATCCTGGACACCTACATCACCAAAAATAGCTCGAGTTCAATGAACACTTTAGGTAACATTTTCCAGTCCGCTGGCAGATGACAGCAAAAATCAGCCTGATACCAATTTGGTTCAGATCTTACACAAACCGACTATCATTTT…	coding	NA	scaffold_13	13452075	13455094	1501	23.51	5	13452075-13452727	13452866-13453340	13454042-13454131	13454135-13454307	13454985-13455094
lincRNA19	TTCTTAAATCATCCATGATTTATATAGTATCTTATTGGTACGTTATCTTAACTGTCAACTGTCTAAAAAACTTAAAATAGATAGTCAAATTGGTCCTTACACAGTCCGACGAGTGTAGAGCTAAATGAAACCCTGATATGTACAATCAAGACAAGTACGTAGTTCAGCGGAATACTCTTGAGCCCACTACTTCTATCTCTAGGCGCAACAAATCTCCCTCTACTGATATCCAATTCCAAACTCACCCTTTTCAGAGAAGGAAACAGAAGTAAAGGAATCTAGATATCTG	noncoding	NA	scaffold_2	8627321	8627759	289	2.68	4	8627321-8627410	8627434-8627525	8627580-8627624	8627698-8627759
lincRNA20	CGTTTCCTAGTTCTTTTGAGTTCCAGCAAAGGCAGCTTCTAGATAACAGGGCTGGACTTTTATATACTATCTGTCTCTTGTATAGTAATCCTTATGTTTTCCTAAATAGGAATTTTAAGTCTCATTAAGAGTAAGAATAACACAAGCATTATATATGCTTGGGCCTAAATATGTGAAAAAGTGGGATGCCTACAATCAAGGAGTAAATCCTTGAATCTACTAGTGCGAGGCTAGTAGTTCTCTATATCAAGACCTATTCTCTGACAAAAACTCAATCTATTTAATCAATAGTCATTATGCCAACTGAATATCTAGGTGTAGGACACTTGCTTTTTAAGAAT	noncoding	NA	scaffold_1	20245686	20246105	341	2.3	4	20245686-20245756	20245785-20245874	20245923-20246012	20246016-20246105
lincRNA21	ATAAGCCGATGCTCTGGATTGAAAAAAGAAATGAAGGAAGCATGGTAATGTGCACAGAAATTGATCCAGTGATGGAGGGTCACCATGTCTGCTCCCTATGATGCTTCTCTTTTATGGAGGCTTTGAATTTGGGGCCTGGTTTTGCTTTTCTGCTCGTCTATGCCTTTGTTTCATCTGGGGATTTCTTTTTACATCAGGTGTCTCCTTTTCTTTCCACGCACTGTTTTACCGTACCAGACAAGCACCAAAATGTTTTACCAGGTAGAAGTTGGATCTTGAAAAATTAGAAGAAATCTCTCCAAAACATAAGTAATTATATATTATGCCATGCAACACAAAACATGAAAGCAACGAG	noncoding	NA	scaffold_19	15701764	15702269	355	2.64	4	15701764-15701905	15701942-15702016	15702087-15702134	15702180-15702269
lincRNA22	CCCCTTGCTGCTTTAATGTGCATAATGGGCACAGAGGAAAAAGCATACCATTTAGCTGCTTTCTATGGTGTAAGAAATTCTAAGTTGGAGCAAAATCATCTTCAAAATCTAAATAATTTGGTGTAATATTTATGCATCATACCATGCCCCTCCAAGGATTAAACTTAAAGCAGCATCACTCCCTTGATCAATTCCATGCTTTCCAGGGCCAAGGAAAGGGGTCCAGTATTTCTGTGTGCTTCTAATCCTCTAAGCATGGTTATGGTTGCAATTCTGGGGTCTTTCATCTTCAAAGAGAAGCAAGGATAAAACTACAAACATCAAACCATTTGCGCAAACAGCCAGGACAGAAGGAAATGTACGGACTTCTAATCATGACTTGGTTGCAGG	noncoding	NA	scaffold_10	18836713	18837226	390	3.65	4	18836713-18836762	18836822-18836977	18837024-18837116	18837136-18837226
lincRNA23	TCGCCTGAATTGTGTGTGCGCCGGCGCATGTGTGTGGCCCACCTGTGGAAACAATCTCAAATACTAGTACAGACAGCTGGTTCATTAAGACTCCAAATCAGAATAAGATTAAGATAGAAAGGTGGAATTATGCTGGTAAGATATGGAGATTAGGGTCATGCAAGATGGGGCCGAGTTCTTGGAGAAAATGGGTCTGGTCCTCGCTTTAAGCAGCAAAGCATGGTGGGATTAAAATAACAATACTTATCCTTGATTGCAACTTTGTATCGTATAGCAATAAAGGGAATTGTTGATCGGCCAATGCCTTTGCATTGCTCATCAGACATAAAAAGAATTTTCAGAGACATCATGCATATCTTTGTCAATGAATATATCAAGGACAAACAATCCACAAGTTCC…	noncoding	NA	scaffold_1	46840923	46841357	402	3.99	4	46840923-46841012	46841020-46841109	46841119-46841250	46841268-46841357
lincRNA24	GTGTAAGGTGTCTTTCAGTCAAGTAAGAGAAACCTCTCTATATGAAACACACATCGAAAGAGAGAAGTGCAAATACCAGGAAAGAGAGACCAATGATGGTTAAATTATAAGTAGACTACCTCAAGTATGTGATGTAAGAGAAATATCAGATTAGATCATTCCGGAATACTGAGGGACAGCCATGTGTCGAATAATATAGTTGAAGGTCATTCAACAACTCATCATGTTTGCAGGAAACAGAACTTAGATTGCACGAAGAACAGATAAACCAAGAAGAGATACTTAGTCAATTGTAGACTGTAAAATTGTCCACTGATAGCCTTGATACATCCCACATAAGATTCCAATAACAGCAAGGACAAGGAACCCTGGCCTATGTTACCTCCCGTCCCAACAGCC…	noncoding	NA	scaffold_11	13678568	13679050	411	3.1	4	13678568-13678657	13678666-13678763	13678817-13678947	13678959-13679050
lincRNA25	CGGGGCTAATCAGGATAAGAAAAGAAGAAAGTTCTGACCAAATGAAGGAATGATATTGGAGATCAGAAGAAATTGATATGCCAAGGTTACTTTTTCCATAGTCTGCCATCTCTCTCCCTCTCTTCTCCTGGGACAAGATACACCAGCTAACCTCTCCCATGCATGAAAATCAATAATGGTAGTTTTGAAGGATAAAAAATTATGCAATAATCCATGTTGCTTTGTTGTTGGGTGGCCAGAATTTAAAGCTGAATGTCAGACACGGATTTCAAACCCATACTAGTATCCGGTTGTATTTGCACAACTACCTTGGATCTGCCAAGTCAGACCTTTTAAAGTGAGCTACTCTCCACACAAAAAAATCACAGGTCATCATCCTGAAAATGCGATTGAATATAA…	noncoding	NA	scaffold_1	35898266	35898705	417	4.69	4	35898266-35898358	35898361-35898470	35898476-35898596	35898613-35898705
lincRNA26	CCACACCTTTACCCAAACACACTCAATAATATAGAGAAGGAAGTGATCATTTGTAGACGAAGGGGTCGCTTTAAAGATGTTAAAATCATCAACAATTCTTTTTTCAACTCGGTTGATAACAGTCTATAATTTTTGTTTTGCCTTCCAGGATCTAACCTCAACCTGACTCTATTTTATCTACAGTACCTGCCGCCAAATTTTTGTTACCCTTTTCAACTTGCTGATGGAGTTGAAGATGTTCTGCATCGCTTGTTGAATCTGATCCGATAATCCAATGGGCAGGCTGAGATAAGGAACAAGATGCCACTATTTATAAAGCTTTCCTAATTGCAAGAACATGAATTAATAGCAACATATTATGTAAGATGAAGGTAGATTTGCAAGACAAAAGGTACAATA…	noncoding	RepPop6391	scaffold_14	1082169	1082645	426	3.34	4	1082169-1082271	1082273-1082415	1082460-1082549	1082556-1082645
lincRNA27	GAAAGGATTTGCTGGCTTGTAGCTGCAGATATCACGCCTGAGATAAAAGATCCCAAGGCAAGTGACAATTTTCTGGTCATATCATCTGGGCCGGAGTTTTATCACACATTTGCTAGGAAAACAACAGATGTGGCAATTCTAGGACCCATCTCATGACTTGGAAAGAGAAAAAAAGAGGCCTGATCTAATTAGACAAAACAGTGGTTGATTGGGTGTTTGACCAGATTACCAAATAGGTCTGCCATGTCACAAAATACAGCCGAGTAACCGTTTGGAGCTCGAGTAATTTTCACTTTGGCACAGAAATAATGGTTGTGCATGTAGCGCATGCGTAATCTTTAGATCACGTATGTAGTAAACATGATCTATAGGAGGTGCATGTGCTACTACATGCGCAAC…	noncoding	NA	scaffold_2	802589	803055	449	3.02	4	802589-802633	802639-802765	802777-802963	802966-803055
lincRNA28	ATTCAAGCCGGCTTGCGCGCATCTCTTTCTTTCAATAACTACTCTATTGGTGAACTCTATTTTAATGGCTCAGTCTCTTTCTCGATGGAGACCTATCCGGAATCTACTCTTCTCCACCACAACTCACCTGAATTTGCTTTTTATCAGATACCCAGAAGTTCTTTTCAGGTACACCTGTTTAGCCTAGTGGAAAAGGGCAAGCCCGTGATGAGCTGTTGAGGCTCAAATCTATAGTCTGAATCTCATTTATGCAGCCTGGATTATTGCCGTGCGGCTAAGAGGCCTGTTCACTCACTTGGAATTTAACGGTAAACTTTGATGGAATTTCATGTAGTTCACGCGTTCAAAGTTGAATGCATCTCCTTGAGTATATGTTGCAGCAGTTTCAGGGTTTATTGA…	noncoding	NA	scaffold_10	17114290	17115254	475	7.37	4	17114290-17114460	17114881-17115022	17115065-17115134	17115163-17115254
lincRNA29	GCCCTCACTGATCTTAATTTTCTATTTAAAATTAAATCATTAGTCCTTCCAACATACAAGTAAAATTTGTTTAGGTAACACGAGGTATGATAAATTCTTTTGGTCTTATAATCATGAAATAGATATTGTTGTTTCTCTCTCTCTTTTCTTTGCATTTGCTCTGTAATTCTTATCCGGACGCCTGGGGAGGTGAGGAATGAAAGGCAATAAAGAGAAAATAGAATTTGTGGTCATTAATGTCTTCCAAAAGTTTCTTCAATTTACTCATTAATTCCAAAAGCACCACTTGTATAATACTCCCATCCAAATCTTGCATTTATAACGTCTACCTTACGATATCCCACAGGCCAAATCCGAATGTTTGCCCTAGACATGCAGCTTCTGCGAAGCTTCCTCATA…	noncoding	NA	scaffold_6	7495575	7496094	478	4.06	4	7495575-7495664	7495674-7495827	7495839-7495963	7495986-7496094
lincRNA30	GTTGGATTGTGGGGTAAAGCTCAATGATGATGTTTCTCTCTCTTTTCAATCTGCCCTTCGTCCATGTGGGCTAGAATGTAAGGGGAAAAAGTATGGTCGTACTCCAAAACTTGCACATTATGCTTGCATGGTGGATCTGCTAATTTGGCAAGGAAAGGTTGAGGAAGCTCTTGAGCCATTGGAGCCTTTAAAAGAATCTGGGATCTCCTCTTGCCATTTGTAGATCTAGAAGTTGTGGGTCAATGTGGTGGCAGAATTTGTGGGAAAATGGCTTAGTGCCTTGGACCCAGAAAATACCATTTATCCTGAGATTTTGTTAGACTTGTATGCGAAGGAGGTAGATGGGACTATGTGGTGAGGCTCAAAATGTTGGCAGATGGCAAAAGATTAATGTAGAGA…	noncoding	NA	scaffold_2	11993350	11993924	519	2.71	4	11993350-11993433	11993458-11993547	11993562-11993816	11993835-11993924
lincRNA31	GTCCCCACATAATTCTTCAGTGAATTAGCAAGTATTTTCAATTGGAAGTATAAACTTTTTGAGAAACAGTAAGGTTCAACATTAAAGGATGCAATGCACTACAAATATAGTTAGAATGCTAGGAAAGCTACACGAAAATACTAGACAGTGGCCTGTGCAAGCAGGGATCTTCAATGGCAGACTGATGGGTGACAAGAACAGCTTTGATGGAATGGAATTGAAGTCTAGGTGAATTGGTCAAAAGAGAAGAAAAAAGAAATGCATACCAATCGATTATGATAGAAACAAACTGAATAGTTTCTCCAAGAGAAAAGAAAGTAAATGAAGAAAAAAAAAATGATCTCTTGCTGCTAGCCGAGCAGGAAACTCTGCTTTCAAGCTTTGAAGACCAAAAAGGCT…	noncoding	NA	scaffold_216	25555	26132	519	5.09	4	25555-25794	25810-25896	25930-26031	26043-26132
lincRNA32	TTGGGTTACAACACATGTAGTGTTTATAGTAGTTACTTTGAATGTGTAAGTGGTTGTTAAGATGTTAAGGGGAGGACATTGGGTATATTCAAATGCCAAGTATAAGATGATTGAAATTCATTGATGAAAAACTAAATCATATGGACATTGAGATTCGCTGATGAAAAGTTAAGTTATTTAGACAAAAAATGAATAACAATACATTCAAATGTTAAGTGTTATAGTAAAGACATGCTGTGAGAGGAGATGTTCACTAGGAGTTTCAAGTAAGGGTTGCCCCCTTTGCTTCTTTAATTGCTTTTTTTTTTTTGTAAAATTATATGTACTATGTTCAACTATGTGTCATGAGATAATATTGCAATATTGTTATGTGAATATTCTCTCTAGGTAATGTATTGA…	noncoding	NA	scaffold_16	8375581	8376184	528	4.06	4	8375581-8375762	8375814-8375944	8375962-8376086	8376095-8376184
lincRNA33	CATGCGATTTACACCACTGTTAGGTCGCAGATCAGTAGCTGCGGACACAAAATCCTTCCCATACTTCTTCTCAAAAATCTTCCTGAGTGCTACCAATTCTGGAATTTCAGAGCACCTTGGAGATGCAAATATTAAACTAGCAATCCCTTCTTTCAGGTCAGCTGGGCATTCCTTCGCTTTGCAATGATTGAAAGTCTAGAAACAACCAACTCACAGAAGAGCTCAATGAACTCATTTGCAGCCAAAACATTCTGCTCTCTTATAACATGCTAGCATCTTGACCAGATTGTAAAAGCAAGGCGATGTCTCTCCTCATTTGCCTCATCACTGCCTCTCTCTTATTCCTCAACAACTTTATCCTGGCCACTGCCATTTTAGCCGCTGTTTTACTGTTACAAC…	coding	NA	scaffold_7	8746111	8748067	547	4.08	4	8746111-8746281	8746360-8746458	8747296-8747444	8747940-8748067
lincRNA34	TAGCATCTTGATTTGACCAATTGTACTGCTCATCCAATTTATTTTCGGGCAGAAGCATATTTTTCCTGGGCTCCATGTGTTGCCAAATTTCAAGAAGGTACTGCAATTAGCATCGTTATTGTTGGAAGGAATCACATACCATCATACCATGACATTAATTGGTCGTAAGTTAGGAGAGGATGCATTACACAAGTTGAAATGCTAAGGAGTGTTTCAAGCGCAGGAGTGAGTCACAACCAAGACGTTAACAGGTTGGCTGGAGAACTTACTATAAATGAGGAGGTCGCAGAAATACACCATTTTTATTGTAAGTCTTGATTAGCTCAGGAAATTCCCTTAGAAATTGTGGCGTTGATTTAGAAAAGTTGAGGGAAGCTCTTAGACAATGGTTGATCATGT…	noncoding	NA	scaffold_8	9054658	9055276	552	4.09	4	9054658-9054747	9054749-9054848	9054874-9054963	9055005-9055276
lincRNA35	GCGGGTGTTCAGATTGGTTGAAGATGGAATCAGGCGGGTCCATGCACGACCCGATAACAACAATAATCTTGTCTCCGTCACTAGAATTCTCTTCCTGCACAAATGGAAACAAAAGCAATCCGGAACGTCAATCCACTGAATTCTTGAATCATCGACAGCTTTTTTTGACAAGACTCCAAACCGTGAAATCTTGCCGATAACTTGAACACGACTTGGTGATCCGGGATCACCATAAAATTTTTTGTGATTGCAAAGTCGTGGATCATAGTTGGCTGGTCCAATGTAACATCCAAGTCACATGACTTCTTAGCGCATGCATCAAATCTAAAGTACTTTAGATAGGGTTTCTTGATAACGTTGTCCAGTTACAGGGTCCACCTTAGGGTGTGCAATCATGGG…	noncoding	NA	scaffold_3	16827972	16828594	556	4.55	4	16827972-16828066	16828074-16828171	16828212-16828379	16828400-16828594
lincRNA36	GTCTTTAATACTTATGCAAGTCTTTGATTGATTCTGTGTGCAATCGTTTGTTGACGATATGGTTGTTGTTTCAATAGTCACCCACTTGTTTAAATGTGTGCAATCTCCATAGATTCGATTCTCCTTGATCATATTCATCAACGAGTTTGCTCATCAGTTTGTTTCCAACGTAGAAATATTTGTTCCTGAAATGAAGAATATCTTACATACAAGGCAGGCAGCCTAGGACTTCAACAGAGGTGATGAAGTTCTAGAATCGCAGTGGTTGGACTCTGACCAAGGATACAATGATATGAATATGTTCTTGCCCAATATTAAGGATTGCTGTTTCATGCTTTCTGAATGTGCTGATATAATGAAGCTGTAAAAGCTTTACTTTCATGTGGGCTGGCTGCATTC…	noncoding	NA	scaffold_15	694608	695225	578	4.6	4	694608-694697	694702-694964	694979-695113	695136-695225
lincRNA37	GAAATTAAGACATGTATTAATCAAAACAGAGAATCTGACATATAGTGGAAAACATGATTTTTACTCGTCACTACAACTCTACTTCCAATTTCAAAATAAAACTCATATTTCCATACAAAAAGTGACATCTGTCTAGCACAATTCAAAAGTAGCCTACATTTCCATCTACATACCAAAAGCCGCAGATTTACATAAGAGAACTACCTAACATATACTAAACAAAACTGATGAATAGCAAGTCCTACCGGTATGTGAAGTACTTGCAATGATTAGCCAACAATGTAAAAATACAATTAACAGTTGACGTGAATAAACAAAGATTCTTTAAAGATTCTTTCATGTCAATATTATTAATTTTCTTATGCAAGAAGATATTGTGTCTATTTATTCAATGAGTGA…	noncoding	NA	scaffold_3	14915004	14915638	608	3.52	4	14915004-14915188	14915194-14915333	14915335-14915520	14915542-14915638
lincRNA38	TTTTTTTGTTAACAAGACACTGTAGACAATATAATATCACAAAAGAAAGGGTACAACTGACCTGAGCATATAAAGAATGATGAAATTTTCTGGCTTCCTCCAATTGAGAAATCTCACCCTCGATAATCTTGCTGGTATTCACTAAATCAGGCGAGCCAGCAAGTTGCAGGAATCTGACAAAATAAATTACAAGAACCTGTTCAAAGTTGATTTTGTGAACCATGGTACATTGCTGAGTTCTCCTGTTACTTGTAGTTTGAAGATAGCATTAGATCCTTTAGCATACATTTTATGTACTTCTGGCAAATGTGGCAAGATTTGCTCCAGTAGGCCAACAGCTAATTTCTCGACTTCATCATCACCACAAACAAATATCTCATACCTAACTGTTTTTGGTTG…	noncoding	NA	scaffold_13	8968835	8972548	617	15.89	4	8968835-8969017	8969094-8969296	8971130-8971270	8972459-8972548
lincRNA39	ACGTGGGTGTCCGGGCTAGCTTGCGCGCACCACGACTAATCTCACGGCCCACTGAACACCCTGCAAACCCAGTGGGCATGTAAGGCACCGCGGGGGTGACAGGCGTGCACATGAGGACTCGAACCCAGGAGCAGCGGAAGGAGACAAGCCCCTCCCACCGCCAGGCCAAGACCCTCAGTGCGCATGATTCAGTAGGTGGTGAGTGACCAAATGAAGTTTCAGCTAGACTATGATCAGCTCACATGATTATTTTTCATAATTATCAAAATTTAGCCCTAATTTTTACAACCCTTTATTTCTCATATTTTTCCAATCCATGAATTTGCGTGTAAAAAATGAATGACTGGTAACTTTCGCAACTGCCAGCCAAAGGAATTGAAATATTTGTTTCCAGATCAA…	noncoding	RepPop632	scaffold_5	8156367	8157013	625	7.46	4	8156367-8156605	8156616-8156741	8156753-8156922	8156924-8157013
lincRNA40	CTCCCTGAAATGCAACCCAATAGCACTCACCCTTGGCACATAGCATTATGCAACCTCCTTTATAGGAAATCAAAGCAAATTATTGAATATTTTTTTGAACTAAGATGGTAAGTGTTTCTTTCAATTGACCTGGAACGTGAAAACATTGATGAAGAATTCTCACAAACTATTCTAGAGAAAAAAGAGCTCAAGGTGAAGGGTAAAAGTATAATTTGTATCAGGACAAGGCAATTTGAAGACTATTCCAGCAATCGACTGTCATTCCCATACAGAATATGCACAGAAGAGGATGCAGTTTTTTTTGTTTTTTGTAGCATGCCCATTGTTATAGACTAAGATGGGGCCGCATGAAGGTCAACAACTTATTATATTGAACGATTTCATATTTCTACATTTCAA…	noncoding	NA	scaffold_10	5735609	5736246	630	3.54	4	5735609-5735702	5735707-5736019	5736023-5736162	5736164-5736246
lincRNA41	GTTGAGTGTTTCACCGGTTCATTAAAATAATTGGACGGTTAAAATATGTGTTATCTACAGATGTTTTGATCATAACACCAGTTCCTTCCACCCACATCAAAACCACAGTACAGAGCAGGTCGATTTGAGAAGTTCCAAATGATGCAACAATTGAGACATTACCATTACAACAGGGTTTTCCTACAGATAGAAGCAACGGGTTCTTGTTCCAGAGGAATAAATACTCGGATCCTTCTTACAAGTCTCATCCTCAATTTTAGGGAGGCATATTGCAATAATGGCTACCTTTTGAACATCAATTAAACATCCGGAACATCCGAAGAGGATATCGTAACATGAATCAGCAAGACTTGCACCAGATAATACTTGACAATACTAAATGAGATGCTAGGGACATCC…	noncoding	NA	scaffold_8	11470278	11471006	642	2.88	4	11470278-11470498	11470553-11470727	11470738-11470914	11470938-11471006
lincRNA42	CGAGGAAGCTACATGAGAGTTGGTCAACTGGTAGTAGCATGAACACAATGTCTTTACAAGTCTGACTATCTCTACTCGAGAGTATTTCTAATTTTAGACAGTATTAGATAACAAGTAACCGTAGTTCTTTGAAAAGCATCTAAACAACTTTACAATTAGCACTCAACAAAACTATAAAACAACTTTACAATTAGCACTCAACAAGACGACAACAGTCTAAAAACTTTTGCTACCTAAAAATAAAAAACAATAACATATTCACTTTCTAAAGATAGGATCAGATCAGTAGCTCTGATATTGTAGAAATAGCCACCGCATGCAATTGCAAAAACAGTCTCACATGCAATTGCAGAACCTGAAGAAGATAGTTGCTTAGCATTATAAATAAAGTTTAGTAAT…	noncoding	NA	scaffold_12	10984510	10985197	649	7.04	4	10984510-10984615	10984625-10984738	10984745-10985083	10985108-10985197
lincRNA43	GCTACATTAGATTAGTAAAAGTTGGAGAATAAAATCTAGATTTTGCTTGTCCGTATTCTTACTCCGGTTGAGACATCAGGATATCACATTGACTAAGCATTGCCCTCTTTTTCTCAATTTCATGGGGTTAAGGATATGCTTTCTCCCTTCGTTGTGCACCAAATATTACACAGTTTGCACCAATATCTCCGCTGTGCTATCTCACTGCATCTGCCACCTTTCTTGGCAAGTTTTGACTTCATCGTCCTGCTTTTGATCTTCTAAGTGGTCCTTGAATTTCAGCTCCTGCAGTTTGACCCGGTGTTTTCCACCCCTCATGTGCTTCCTGTAGTTGGAAAGACTCTGGGAAGGCACTTGGCAAACTTTGCAAAAAGTGTAACCCATCTGATTTCCAGGTTC…	noncoding	NA	scaffold_21	251378	252110	687	2.99	4	251378-251467	251484-251853	251866-251971	251990-252110
lincRNA44	GTGTAAAATACTTATTCTAAATAAAAAATTCAAGAAACAATTCATGTAAATATAGCCATATATAGTTATGTATGTGTGATATGGCTCAACTTATGGTTTAACCTTGGGTTACTCACGAGCTTGGGTTTGAAGGGAAGACCATTCAGCCATGTGGGGGCATTCAGCTAGTTTGAGTTTGTTGGTAGTTCAACCTAATTATGAAGGAGTTGGTTTCAGCTATATTTGATTTGGGCCCTCTAGATGTGCATGGGCTACATGGGTCCATTTCATACAAGGATTTGTAAAAAAACCTAGCTAAGTTTGGGTTCATAATGAGCGATGATTACAAGGCTGAATTGAAGAGGAATTATTGTGTTTTTATATTGGACAAGGATTCCATATCTAACATAGAAACCAAGG…	noncoding	RepPop1635	scaffold_4	3337447	3338221	687	4.56	4	3337447-3337513	3337540-3337629	3337690-3338019	3338022-3338221
lincRNA45	GTTTTTATTAGCTTTTATACTTACATGTCAATTTTTTTTGAAAAAAAACAAAACTACGTATATGCATGGAATTAGAGTCTATTAAGCTATTTGACATTTCCTAACAAGAATGAGATTATTCATTAAAAATTATCAAGGTAGTCAAAGCAAACACCTTAACGCCACATCTAAGACATTTTTTCTAAAAACCCTCCTATATACTTATCACTCGAATTAATATAAATGTAAGTATATTATTGAAATAAAAATAATGTATCCCTAACATATATTTTCTATGTACAGATCTATAGTGGGGGGCTTTCGACCATTCTCTTTTAAGGGGATTGACTTGGTTTCTCTAGGGTAATATTCTCACAATCTCCAATGGGTGGGTATAAGCTCTTCTTATTGCAATGACAC…	noncoding	NA	scaffold_1	9325664	9326450	723	4.76	4	9325664-9325738	9325753-9325892	9325914-9326201	9326231-9326450
lincRNA46	TTTAGAACTCTCTCTCCTAAGCCATTTGAAGTAGCGATGAGCCTGTGAATCAATTGCTACCGCAGTATTGTCTCTCCATTCGTTAGGCATACACGTGCATGGAATTCTTCTTGCTTGCTTCAGCATCTCTAAATTACTGATATTGTATGACTTGTTTATGCATATTTAACTATCATGGCCATTCAGCTTACAAGTTATTAGGATGATAAACAAGGGCTGGTTCGTTAACTAGCCGCAATTCAAATGTAATTATTTTTGTTTTTCATGTTCTTTTAGAAAAGACCGACCAAGCACATTTCAATCCTACTCTTAGGATTGTGCATTGAAAATTTCTGATGGTATCACCTCATGCTGGACATTTAATATTCATCATATATAGTCTGCTTAAGTTGCACAAGG…	noncoding	NA	scaffold_5	260881	261633	723	4.33	4	260881-260970	260978-261086	261106-261390	261395-261633
lincRNA47	CTCCCTTCTCTCTCTTTGGCACCAGTTCTCTTTTTTTTTTTTGGGAAAACCCCCAGTTAGCTGAAATTCTCTGAATGTAAGAAAGTTTTTGTTCATAACTTGTGCTCTTTTCTTATGTAAAGGGGACAAGGGAGAGATATATCACCTTACTCACTAAATACCACCTACACACTTCAAACTTTGCACCAATGATGAACTTTGCACTTTAAACTCGAAACTCATTCCTCATGACTTTCTTACCTAGTGCTGAAAAGTGCAAGGATGAGAGAATAGAGTCTGCTCTGTCTTCTAACTTGGCCAAAATTCCTTGAGCGGTCTTTTATTTCTATAGCCTTCACTCCTTACTCTTTATATTAGTTATTGACTTTTTTGAAGTACAATAATCCACCAAAGTAAGCT…	noncoding	NA	scaffold_15	8505704	8506512	774	4.29	4	8505704-8505793	8505816-8506034	8506047-8506147	8506149-8506512
lincRNA48	GTTGAAACACGAGTCAAGACACCCCTGTAGTGTGGTTTAGGTTCGAGGATGTTCGGCTGGGCATGCGTTTCTCTTCTTCTGGCTACTTTTGGTTCTCTGTGTGGTGCACCTTTTCAATCACTGCTTCTTGCTGTGGCTGCGGTTTGGGTTGCTAGCTCACAGGAGTTGTTTGCGCTTCTTTCTTTGAGTTTTCTTCTATGGTCTAGGAGAGTCCTTGTCCTTGACATCATTGGGAGAGCTGCGGATTATTAGGTAGGATTATACATTTTTTTTCTCTCTTTTGGTTATGGAAAAGTTTTGTTCTTTTGGCTATTGTTCTAGTTTGGTTAGCTTTTTAGATGCCTTTTGGTCGACCTTTGCTTGCTCTTCTGTCTCAAATCCTGTTTTATTGGGTTTTTT…	noncoding	NA	scaffold_9	2924545	2925476	843	10.96	4	2924545-2924816	2924854-2924954	2924958-2925047	2925097-2925476
lincRNA49	CTCCTTAGATTATGTTATTCTTCACCAACCAAGATTATGTTCCAAATCTGATATTACCCCATTTTTGTCCACCTTTGAAATTATTTTCTTTCTTTCTTCAGAGAACATTTCCAAAATCTAGAGAGGCCACCTTTTCCATCTTATTTCCCTCATGTAACTTCTAATCATTAAGCACCACGTGTACCACCAAAAGTTTGTCCACCCAGACTCACTCTATCATTGCGCACTGTAATATGCGTTATTTCACATACTTGCCACTGTATCACTGCTCACCAAAGGTGGCCCCACACTGTTCCTCGGTATCTGCGTCTATCCAGACAACAACATAAAATATTTCTGACTAGATTTTCTGGGTGCTCTTTGTTTTTGTTTCTCTTTTTCTTTTTTTGTTTTCACTTC…	noncoding	RepPop4516	scaffold_13	5251856	5252800	866	6.74	4	5251856-5252171	5252173-5252457	5252525-5252699	5252711-5252800
lincRNA50	TACCACTTGATCTTTTGCGATAAAGATGTTGTGTACCAGCTTAACTCAGGGTGCTTCTTAGGGAAGCTCTCTCTTATGACAATGATGGCTTCTAACTTTCTCACTTCATTGAATAATCCATGCACGAAAAGCCGATGAGGCTGAAGGGGTTTTGGATTATTTCTTGTGGACTCATGGTACATCCTCCCTATGATTTACAAACTTGCTGTGAATTCTTTTGTATTCTCATTACAGGGGAAGAAATGTGTGCACTCTTCAAGAAGGTGAGAGAGAGATGGGATGCCAGCTGATGTATGCACATCATGTCTAAAATTCTGTCTATGCAAGTCCTGATCGTAGCTCATTTGTTTTGTTGGTATATTAGTTTTTATATGGAAAGTTGGATGCAGCCTGCAAATA…	noncoding	NA	scaffold_13	3588123	3589084	894	4.51	4	3588123-3588445	3588495-3588643	3588653-3588984	3588995-3589084
lincRNA51	ATCCATTGCTGCAAAACAGATTCTTTGCTGGTATGGCAGTATCAACGGAAGCAATCCTATCGATCACCACACAATCCACCCGGATCGCCATCTCCACAGTCCACAAATTAAAAATCAACTGTTTAAGATTCATTTCATCCTCTTCTTGTCCCTCTCAAAATTACGTGGCTTTGAGTTTCCCAGAAAACTTAAATGTTTTCCCCTCGATTTACAGATCGTCTTTTCTTGCTTTAATTTTATTCTGTTGCTGGGATCCAAAAGATATGAACTCACAACTTTTTTCTTTACTCTTCATTGAAATCACAATCGAAGAAGAAATATATATCTATTAGCTTTTCGTGAGTTACACTTAACAGAGTAGAAGAATAAAGGGAAGTTTCTTGAAAGTTTCTTCTTCTC…	noncoding	NA	scaffold_5	24378883	24379827	906	7.52	4	24378883-24379065	24379072-24379234	24379236-24379335	24379368-24379827
lincRNA52	AGATCACATACTTGTCTGCAAAATGTAGTCATTATCTTTAATGAGTTAGAACATCCTAGGCTATGTTTTTTTCTGTGCAGAATAGAGGTAAATCCTATTTTAGATTAATCTGAATATAGGATGATGATTGATTCTATTCTGACATTTAGAATGACTAGAAATCAATTGATGAAACAAGGCAACTATCACCCGTTTTCTTAGTCAATTCAATATAGGATGATGATTGATTCTATTCTGACATTTAGAATGACTAGAAATCAATTGATGACACAAGGCCACCCGTTTTCTTAGTCAATTCAATATAGGATGATGATTGATTCTATTCTGACATATAGAATGACTAGAAATCAATTTGATGAAACAAGGCAACTATCACCTGTTTTCTTAGTCAATTTCCAA…	noncoding	NA	scaffold_6	21548162	21549107	925	3.31	4	21548162-21548251	21548255-21548440	21548447-21548874	21548887-21549107
lincRNA53	GTCGACATGGAGATTAGTGCTACATCATTATTGGTGTCACTGAATTTTCTTGTTTGTATCATAATACAGATGGTGGTCATTTGGATATATATGGAGTCAAGCAGTCATGGAGGATACGTGGTAAATGAGCCATCGGATTCATAATTAATACCACTTATTATTGTGGGGAGGAGACGAGAACTTTTTGATGTTAAATGATTCAAACAACACTTGCTCTCTAGTTTTGTATAATCCAAGGACCAGGGAGAGAAGAGCCCTCCTGCATCTTTTTTAACATTTACTTATTCATACTCCAATCCTTCCTTCCTTGATCGATGTCTTGACTATTGATGAATGTTCAAGGGTTCTATCTGACAAGCCAAACAAGAGAGGGAGGAGTTCACAATCATATTTGAGTAG…	noncoding	NA	scaffold_11	14840591	14841889	1025	45.05	4	14840591-14840680	14840696-14841043	14841299-14841358	14841363-14841889
lincRNA54	GTTCAATTACTGGCCTGTACTGAAGGAACGCCGTTTGCTGGTTCCCCGCTGGCGCCGCAGCAGTTTCACTTTGTCTGGACTCTGAAGAAGAAGATTGCAAAATGAATGGGCTTCCAGCTTTTTGTCAGTTGATTATCATCGTACACAACAAATCATGAGTTCAAAAGTTTGTTTTCACCCTTTGGTGTTGTTAAAGAAGGTGTGCAGCTAGGCTAGTTGTATACCCAACAACTCAAAAGCCAAAAGGGTTTGGTTTTGTTACGGTTCGAGTCAGAGACTGATGCGCACAAGGCATTGGAGGCCATGAATGGCAGGGTATTTCCCCTCTGTCTCTCTCAGACTTCTTTCAGTTCTTGGATTTAAGTCCACTTTAATTTTCCTCAGGTTGCATACAAAAAA…	noncoding	NA	scaffold_9	3982770	3985031	1074	14.35	4	3982770-3982970	3983057-3983177	3984274-3984935	3984942-3985031
lincRNA55	TAAAACTCACTACTATAGAACGGATTCAATAGAGGAGTAGTGGAGACTGTGAAGTATCATGTGATCTTGCGTAGATGAACAGGAAAGGCCAACTAGATAGTGGATAGGTTATAAAAAACATCGGTTTTGAGAGGCTTGATTGGTTTTAAATTTCAATTGATTGGCGTGTCTGGTTGTTTTGGATCTCTATGTTTCTAAGTCTAAGGAGAGGGAGAGGTTGAGAGGCAAGAGGGGGCGGGTGCCGGTAGCTAGGCTTACTGGGCAAATCAAGCGAATGATCTCTGTGTTTCTAAGTGATGATGGAAACACAAACTGTTTTGTTTATATTTTCTAACTCTAAGGAGACTAGAGAGGAAGAGGCGAGAGGGGGCGGGTGCTCTGGTACTAGGGTTAGCGGAG…	noncoding	RepPop988	scaffold_11	1364472	1365570	1076	7.76	4	1364472-1364594	1364601-1364797	1364808-1364985	1364993-1365570
lincRNA56	CAAATATTTTTCCCTTGTCTAAAATACTTCTCGATAAAAAAGAAAAGCAGCAGCTAGATGAGTACCATGAAATCTTTCCGTGAATGGTAACAACACCAGTTATCTTGTTCGAAGACTCACATTTTGTTTGCTTTCGGGTCTTTTAATTGATTGAATGTTTTGCAGCAACAACATTCTGTACCCTAGAGAAGACAGAGACCAAAAAATCCTCCTCTACGCTTGCCGCAACTGTGATCAGTGATCACCAGGTTTAGTTTAGGCTATTCATAATTCAATTTAAAACTAAACCCATTATTTATTAAAACGAAAAACCCTGCAAGTGGCTGATAATAACTGTGTGTACTGAAAGAGGTGCATCACTCAGTAGCAGAGAAAACTCAGGTATCAAGCTGCTACTTG…	noncoding	NA	scaffold_10	14576406	14578677	1077	25.08	4	14576406-14576720	14576742-14576869	14577989-14578047	14578103-14578677
lincRNA57	GTCCTTAAATTCAACAACGAAACTTAAAAACAAGCTTATTTATTCCTTGAGAAAGGATACATGACGAACGTTTTCACCATCCCCCATTCCCACTTGGCGCACCAAGTCCTCTTGTGGGAACTCTTCCCTTACAACCTTACACATTTCCTTCGTTCTCATATGTATGATATTTGGTTGCTCATTTTGCCTTCGGATGCTTGCTTGGATATTTTATCTATTACTTGAAAATTCCACGTGCATCAAGAAAACTCCTCTGAAAGATGATGTTCAAGATATCAAAATAAGTAAGGATCATACAAACCAATTCCACACAAGGAAGGTTATATAGCGCGCAAGACCTTCCTCGAGGGGAGATCATAAATGGTGCGCCCGCGCCACACATTATGGTAAGAAGTGGAC…	noncoding	NA	scaffold_10	12397800	12399118	1090	11.07	4	12397800-12398250	12398258-12398366	12398579-12398668	12398679-12399118
lincRNA58	CGGTTGAATATTATCTCCTTCTAATCTCCACGCCCTCTTCGTTTTACTGCAATGGAGTTCTAGTTATGGGATTTGCATATTTAGAGACTCGGGACAAAAGAATACAACTTCGAGATGCATCAATTTTCCTTCCTCCGCATTCTGAACTTTATCTTGATCTTAATCAGCAATCCTAGCAGTAGCTGCCTAATTCTAACAAATATAGAAACTTATAATGTTTAAGCAGCAAAAGAGAGGATCTCCCCACCTCTCCTCCTGCAGAGATAACACCTAGATGTACCTATAGCAACTCTTTTTACAATATGAATCTGTACATGCCTCGAGAGATTCAGACCCCCCCTATTGAACATGAAGATAGTAATATCGCTTTGACTATGAACAGTCTAGTCAAATGACGTC…	noncoding	NA	scaffold_8	7353112	7354287	1113	77.31	4	7353112-7353334	7353336-7353445	7353497-7353848	7353860-7354287
lincRNA59	TGGGTAATGAGTTAATTTCAAGAATGGAAAAAACAAAAATTCCTCCCTCATCACTTGGCGGTTTCAGCCAAAGAGGAAAATTGGAGATTTTGATACAATTGATTAGAATTGTGTGAAATTGTATGTTTATAAATGTTAATACATGGAAAAGATGGAAATTTTTCAAAAGAAAGGAGAAAAATCCTCCCATTCTTCTTTTCCATAGGTTTGGCCAAAGCCCACCTTGAAGGGAAGGGTTTAATTTTGATCTTATTAATATAGGGGGTTATGTTTAAACAAATTTGTTGAGTTGTTCTAGGGGTTTCAGAGTAGAATAATCATAAAGAATCGAAAATAGGATTTTATTCCTTTTATAGATAAGGAATTCAGCCAAGCATATGTAAGAATATTGAACTTGGT…	noncoding	NA	scaffold_5	25758870	25760026	1130	6.02	4	25758870-25759580	25759585-25759808	25759825-25759929	25759937-25760026
lincRNA60	CTTGTGGTATCTATAACATTATTTTCAGTTCAAGCCACTACATAACCTATTTTAATGAAAAGACAGACAGGTTCCCTCATCGATGCAAGGTGGCTGCAAATGGGAGCAACAAAAATCCACGGGCATTCCAATGTTTTACCACAGAGAGGTTCATATGCCTCCACTTAATGTGGGAGGTAGTATTTCACATCTAGGCAAACGAGTGATGTAACTTGTCTGACCAAGGCTGTATCAAGAAAAAACAAGCCGAGAGCCATGGCAACAATTTTGAAAGGGCAATAAAAGCACATGATGATCTGGCCCTCTGAATCGTATTCCTTGGTTTTAAGCAAAAGACACAGCATGTTTACTAGTCACATGTATTCGTAAGCATGCGGGGTATATGCTAATTAGCTCAGG…	noncoding	NA	scaffold_12	10794929	10796155	1192	4.37	4	10794929-10795018	10795033-10795673	10795678-10795871	10795889-10796155
lincRNA61	CGTTTGACTACCAGTTTGAGCATGATTCTTAAACTCAGTTCTGATTTTGTGCATAGAAGCTGCCTGCTGCAAGTTTTCTTGGTAAAGGTGGTGAGTTTCTGCTGTCATTATGGATGCCTCAAATTATCTGTAAATCTTTATTCTTGCAGAAGTGGCTAGAAGTTATGGGCCTCTACCTCTTCTTGATCATGTATATTATAGGACGTTCTCAAGGTCTTTTTGGATCTATGCTCACCCCTGTTCATTTGAATTTTATGTTACTTTTAGCTGGGTGGCTTTAACAACCGAGGTTTTTTTTGTAACTATGGGTACACATTTCAAAATGATTCTCATGGATGTTACAAGAAAGAAGGAAAGAGTTGATACCGTGACTGCTTTGTCTCTTTGCTGCCTTCTTTT…	noncoding	NA	scaffold_7	6176303	6178559	1270	10.31	4	6176303-6176591	6176977-6177484	6177490-6177584	6178182-6178559
lincRNA62	GTTATGTTCTGGCTCATACGTAGCATCTGTTCGACCAGGGATAGTGCATTGGTTGGATAAAGGCACCAGTGGATTGCTTGTTGTTGCTAAGGTGACTCCCCCCCGCTAATTCTTTAGTGCAGTATATATTGATGGTGGGATGAACATTCGCATGCTCATTTATCTGAGCAATTCAAGAGTACAATGAAAGTCCTCTATTAAGTGACGAGGTTTATGGAGGGACTTGAAACATGGCCTTGTCACTGCTTCGATCCAGAACCGACCCTAGCTGTCATATCCAACTTTCTTTATCACTTTCAGGACTATAGAGGCCATTCCTCCATGGTTTGGCTCTCGGGTGGGGCATTTAGAAGATAAAGCTTTGTCCATTTGCTTCACTGTTTTCCATTGACACAACTG…	coding	NA	scaffold_5	24577446	24578870	1308	21.42	4	24577446-24577548	24577619-24578310	24578355-24578705	24578709-24578870
lincRNA63	GAAAGATGATGGAATGAATATTGTAATGATGGTCGTGGACATGTTCACTAAGTATGCAAAATTCATTGTCACTACGACACTATGCTAGGCTAAGGTAGTTGTGGGGTTCTACCAAAATGTGGTGAAATATTTCAGAATTTCATTGGACATTGTCAACGATTGTGATGTTTGATTCACGAGCAAATTTTGGACAACACGTTTAACTTGTGGAACTAGGCTAAAAATGGGCAAATGAAGAGGTGAAAGCTTTGTTGGAGGAGTGCATGAGACATATGTGACGACAATGTAACGAAACCAGTTAGAGTGGTTGGATAGTGCTTAGTTATGCTACAACCTCCACAAATCTTTAGCAACAGAAGCAAGTCCATTCGAGTTGGTGTTGGGAGCACAACCCCAAAC…	noncoding	RepPop1150	scaffold_14	14107899	14109337	1370	6.28	4	14107899-14108596	14108598-14108996	14109035-14109217	14109248-14109337
lincRNA64	CTCATGGTCCAACTTAGATTTCAGCTTTCAATCCCGAAAGATATTGAATTTTTTTTTTCACGGCCATGTTGTTGTTTGCACCTTAAATTTGTGTTTTTGTTAATTTGAACTTCAATGTACTAACTTCATCTATATGTTTTTTCTCTTGCATTTGAGCTTCTAGAACCCACGTGATCTACAGATTAAGAATAATTTTCCATTCCTTTTATGCACTAATTTCATGTGAAAAAGGAACAGCAGTTTAAAGAGGGTTTAATTTCCTTGCTATAACCACAACGTGCACAAGAAGAACTTGATTGTATCTCCAATAATCAAGCAGAACGCCAGTTATTTTAGAAAATAATTTTTTCTTCCATAGTGGGTTTTATGTCTAGTCTCCAATTCATCCCTATAGATTTA…	noncoding	NA	scaffold_12	11746631	11748325	1465	30.93	4	11746631-11747488	11747615-11747796	11747886-11748228	11748244-11748325
lincRNA65	GGTTTCTATAAATCATAGTGATTTTTTTTTAAAAAATATCAGAACTAGAGTGTTTAGAACAAGAAAAAGGTAATCTATTAAGCTCGTTCATGTTTTACAGTTTCGATAACATCATTCAAGTCTTTATTTTGCAATAATTTTAAAGTAGAAAATTGAGGATGTTCTAAGCGTTGATATTGATCATAATCTGAGTCGATAAGAGAAGTAAAGCTCAGGCATGGTGGGAGAGATCACCCTTGCTCCTCTTTGTGATCACAAGTTGCCCTATATTTTGTTCTTTAATGCAAAAATCATCATCACAAAATTCACAATTAACAAGAAATTGGGATTGAGATGTTAGATGACTTACAGAAAGTAAATTTCTTTAAGTCAAGAACTAATAGGACATCATGAAGAGGC…	noncoding	RepPop4973	scaffold_2	3770144	3771890	1706	5.99	4	3770144-3770227	3770254-3770343	3770355-3770981	3770986-3771890
lincRNA66	CATGGTAACATGTGACACGACCCTAACACATCAAAAACTTAGAATTGTAAAGCCAAACAACAATTTGAATCTTGATCACTACTGAATCTCCAGTCCTCCAACCCCACATCCCAACAAGCTGATAATTGCTGCTATTTTTAAAATTTGTCTGATCATTTCACTGAAATTATGACAATTGGAACATTTGATTGTCTTGCTTGCTTCATAATTTCACTGACGCAAGTGTGAATGTGCCATGAGGGAATCTCACGATCATGAATGCAGAAGGAATAGCTAAAATAGGCTGACAGTAGATCTGTTGCTCGCGCCCTACGGGACGAATTTTAAAGGCTCAAAATGTGTAGTTTTTGTTTTGCTATGTTCAAATAAAGGCTGTAAAGCGTAAATAATGAATGAGGA…	noncoding	NA	scaffold_8	585310	588005	1738	20.39	4	585310-585531	585640-586177	586689-587517	587857-588005
lincRNA67	CACAGATCCATTCATCTAAATGATAGGGGGTTTTCCCTTTCTTAAATGGTAAAAATACTTTCGTTTTATACTTTGCACAAAAAAGGAGGTACTTTTTATTATTTAAGTGACAGGAAAAGTAACTTACACAAAGATAATTAAGTGTGTATTAAGGGAGAACACTTAAAAAGTTTTTTTTCCCCACCATCACCTTAATACCAAACATCATCCTTGTACCACCTTTATACCAAACACAC	noncoding	NA	scaffold_6	18683917	18684246	236	2.21	3	18683917-18683983	18684002-18684091	18684168-18684246
lincRNA68	GATGCTTCAACTTTAGGGGACCAAGCATCAAATGATCATGTACCTTGTGAAAATCTTCTGGTAACTAAAGCGAAAGATGCCTAAACGCCTTGCTCTCTGTGTTCCATAATCCATGGAGAGCCCCTACGAGACCACAGGGAAAGGGGGCGAGGCGCAACTGAATTGGGTTCCTGTCTGAACAAAGCACATGCCCAGCACCCTTTATAATGTAATGTTTTTAACTAAAAGCGTTGTTTA	noncoding	NA	scaffold_1	26850711	26851071	237	2.3	3	26850711-26850800	26850864-26850920	26850982-26851071
lincRNA69	TAGATCGATTGAGATTAAGTGTTTATGATATTGGCACGCGATGAACTTACGGTAGGTAGAATGAAGAAATGAGATCATTTGACATATAAATATTGGAGTGAAATCTAACGGTGATAATTATATATAGGCATGGGAATTCGTCGATCATGGCATCGTAGCAACTCTTATATATTACGCGGACAATTTTCATTATTCTGAGATGTCAGCACCAAAGCTTTCATAGCTTTTACAATGGCTAAACCAAC	noncoding	NA	scaffold_16	4026254	4026578	245	2.37	3	4026254-4026343	4026361-4026450	4026514-4026578
lincRNA70	CTTTAATGTAATGACAATGATGTTAATTTATTATTAAATGACAAGGATAGATAAGAAATACGGATACAATCTAGCAACATAAATTATTTTACACGGATGGAAATGCTGATGGACTGTAAATATCAACAGATACAACGATGGATTAAGTCTGTTGGTAAGCATTGGAATTGTTCCCTTCTCTCTGACACTGTTTTTTGGAACTATTCACGTCTCAATTGCACTGTTTATATTGTCCATTAAATACGGGAT	noncoding	NA	scaffold_4	1222219	1222552	249	6.75	3	1222219-1222265	1222341-1222450	1222461-1222552
lincRNA71	TGGTTGAGAACAATTATCAAAGAATTATGAGAAAAAAAGATTATTGTCGGAGATAATTCCTGGCTTGTGTATAATTCTGTTATAGTACACTTGTATATGGGTAACATACGTATTGCCTATCCACTATTGTATTTGAATTTAAATTAGACACCAAGTATACTAGTAGGAGTTGTTGGTTACTGCTAGAATAACTCTAACAAGATTTGCTCAGGGAGCTCAAAAAACCTAGCAAAGGAGAAAGCATTATTATAGA	noncoding	NA	scaffold_5	6474294	6474554	253	2.7	3	6474294-6474355	6474360-6474460	6474465-6474554
lincRNA72	AGCCCACTAACACAACTAGATTGGAACTGAAAGCATAAAATCTTGCTAGCTGAACCATGCTCAAGACAAATGCTAATGAATGCCTGTCTTTGTCAGAACTTGTCACGGTCAAGTGTTTTAGTATCTGCTCTAATGGCAGATATTACGGCCTTTCCATGGCAACGATTGCGTGAGTTTCGGTTGTCCGGAATAAGCATAGAAAAGAGTAAACAAATGTATACTGCTAACCTTGATGATTGTAGCCAAAAACAAGGAA	noncoding	NA	scaffold_12	14099625	14099950	256	2.37	3	14099625-14099705	14099739-14099806	14099844-14099950
lincRNA73	CATGTATAGTGTAGTCTATCTTACCTGTTTACATGAATCAAGCATTTCTAATCCCATCTTCTCAAGGCTGGTTTCAGTGGTAACCTGTAAGAATGGCAAGGTCCTACGAGCTGGACTTCCTATTTTCTCAAAACCCAGTTGCTTTGATGGTACAAACCATCAAACTCAACTAACTCTCGCTCTGCTCCTTCCAGTGTGATCCTAAACGCAGCAGATGCTTGTTCTACTTCTTACTTGGCCATGATTGTTTCTAAATCCTG	noncoding	NA	scaffold_8	7298156	7299163	260	3.64	3	7298156-7298245	7298351-7298444	7299088-7299163
lincRNA74	TCAAATTCTTCCACTTTATAAGGAGGATTAGACATCTGATGACCAAGCTTGAATCTCCCTCCAATTTCTCATCCAACTTTGCTCATACAAATGTCATAGCTCTAAATAATTCCACTAGCTGATTCTAGTCCATGTTATAGATTCAGGAGCAAATGATCACATGACTAGATCTTCCGAACGCAAATAATTCCACTCTATGTTTTGTTTCCGAGAAAGGTTTAGTTTAATGCACTCTTACTTTTCTCGTCTTCAATTCTTCATGTTGCCC	noncoding	NA	scaffold_15	7520133	7520434	268	2.32	3	7520133-7520221	7520228-7520317	7520346-7520434
lincRNA75	GTGCTTTTAGGGCAAGCAAGCTATTTGCACTGAATATTCCGATGAACTGAACTTCCATTCAATTTATATGTGGTTACAGAGCATGTTTCCACCAATCTATTCCTTAAGCAGCAAGGATGGATGTATGACGAGCTTGAATCTCTCATCAAGAGCACTTGAGTATGTAATCAAGTATGGCAGCTAGAGTATCTGAATTTTTGTCGAGATGAGATAGAATTTTGCTTTGTGATTTTCCATATACATACATTAGTAGCTAGCTATTGTTCTTGG	noncoding	NA	scaffold_1	34378042	34378393	270	2.31	3	34378042-34378131	34378155-34378244	34378304-34378393
lincRNA76	CGTTCTATTCACCTATCCCCAGAACTCAATAAATGAAAACCATCTAGAAATCCCATATAAGATACAAGATCAACAAGCAAATGCTATAGACCCTCGAGAAAATCTGACAAAGAAGAAGAAGCTCAAGAAACACATAACAGATTGCAAAAACTGGAGATGGATATTGCAGGGTTCAAGAATTGTGATGCTGTTGAACGGTGCTATTGGCTGGAAATGAAGAGTTGAGCATTGAAAACTAGCATGGAGTTTGGTGCAGTTGTCCTTTCAGGC	noncoding	NA	scaffold_17	5597543	5597828	270	2.43	3	5597543-5597632	5597643-5597732	5597739-5597828
lincRNA77	AAAATTTATACAAACTAAATATGAAAAAAGATATAACATTTCTTTTATAAATGATTGCACAATATATTATTATACATATTTATTTAGAAGGGCTCTTGAAATGTTTAAATATCACAAGAATAAAATTGAAAATCAACATGATAGAAATATCAATGTGAAAAGAAGTGGCAGAGGTGAGGCCAGCATGTAATGAATTTTGTTTTTAAAATAGTATTATTCACCAAACTACAACTCCTTATTCTTCTAAATAAAATGACATTGTTGAGCAGAAG	noncoding	NA	scaffold_1	13307680	13307965	272	3.25	3	13307680-13307769	13307779-13307870	13307876-13307965
lincRNA78	AAAATATTTTACAAGAAAATGTTTTCTTGATTTTTCTGTGTTTTCATAAAATATTTCAAAGTCAACCTATAAACTTAGTTTATTTGTCAGAGATCACAATATTATCAAATTATTTCAGTCACCATCAACACCCCAGTCCACCACTCCCATCACCATCATTATTCCACTACTATATTGTTACACCACAAATATCATAAATTTGTTTTGTGTAAAGGGTTTTATGTTTAAACATTTTACATTTTTTATGCAAAACAAATGCCCCCTGAGTTAATGCT	noncoding	NA	scaffold_7	14207939	14208258	275	2.8	3	14207939-14208028	14208067-14208161	14208169-14208258
lincRNA79	GTGAGTGTGTGTATTTAATGTTCCTTCATTTATGATGAAAGAAGAAACATATGGGCAATTGAGATCTGTTTCTACTTCATTGGCAGGTTGGGGCCCACGGTTTATTAAATGCAAGAACTTGCGTGGTGTACGAGCATTCTGTTGATAGCCGACACCATAAATGAGAGATTGATCACTTCACACGAACACTCATCTTCATGGTGAAGATAGGGAACTGCTACTCTTGTTTCTTCTGTGATTTGTTGGGCACCGCAGAAGAATTTCTTAAACCAGGAA	noncoding	NA	scaffold_14	5764945	5765235	276	3.38	3	5764945-5765034	5765043-5765138	5765146-5765235
lincRNA80	TGTAATAGTTGATGCTTTTGCTTGTTTTCATCATATAATTTATTTCTTCTCTCATGTGTCTTTTTTTCTTTCCTTTTTAATGTGTTGTATGTCTCTTGGCTCCATGGGGCTTGCACAAATGCTAAGGGGGTCAGAGGTGAGGGTATAGTTAGTGATGTTCTCTTTGAGCCGTGGACTCCCCATTGTTTGACCATGCCTTTCTATCTTACCGCAAGATATTGATTGTCTCTTGTGTGGGAGCTCGTGGGAAATTCTAAGGATGCATTGGGGTCAGAAC	noncoding	NA	scaffold_31	125180	125495	277	3.35	3	125180-125263	125283-125380	125401-125495
lincRNA81	CCCATCTCCTTCTCTATCCAGTTTCCCACAGTGACATATAGAGAGAGACTTCTTAATTCTGAGAAGCAAGGAGACTCTGCAATTATTTCACTTTCATCCCTTTCCTCTGATAACATGGGTGGTCATCTGATCAGAGGGCAATAATATATGTTTTAAACCATCTAATCTCCTAAAAGCAATTTGAGACAGAAACAACTGCTCAAATGTCTTCGCATTTAAGGATGTGGCGAAATATAATCTTGTCGAGGTTGGGTATCCTCCTGGCACGTGCCAATTCC	noncoding	RepPop445	scaffold_1	44006595	44006938	278	4.51	3	44006595-44006692	44006752-44006841	44006849-44006938
lincRNA82	GCTTCGGTTCTTGATCGTGGCCATGAGTTGTTAGGCCAAGGAGTCTCTCTGCAAGTCATTAGCGCTGCTAAAAGTGACCCTCCAGGTATATTTCATCATTTTGTTGCTGGTTCAGTGCTTCATGCATGCCTTTTCAATCCCATGATGTTTTTCTTTTGTTGCTCGATGAAGTTCATTAAGAACACCTAGGCTAGCTAGAATAAGCACCCAAGAGAGGAAATTCATACACAAAGCCAAAGGGGAGAGAGTATAAGCCAAAGAACAAGACAAGCTAGACA	noncoding	NA	scaffold_5	2385258	2385551	278	4.46	3	2385258-2385347	2385361-2385458	2385462-2385551
lincRNA83	GAAAACTCAGGTTAGAAAATGAAGAACAGTTGAAATTAATTCACCATGGGATGGATCCCAATGAGGTAACTCTTTGTTTCATTAATGCCCAATACCTGTCATTTTATTTCTCATCCAATAACATGTTAAGAACACTTGCGCTGGATAGAGTCGATTTGGACAGTTAGTGCAGATCACACACAATTACCTTAACTTTTAAACCCTAACACCCATATTAATGGGAATCACAGTTTCATCCTAAGATATGGTGTTTATGTTTATGCTAATTTTAGCACAGGGAG	noncoding	NA	scaffold_6	18609188	18609497	281	2.96	3	18609188-18609277	18609299-18609399	18609408-18609497
lincRNA84	AGAGGTTTGGCATCCCCGAAGCAACAAAACCAAAGTCTCATTGCTGGGGCCTCTTTGATTGATGAGCAAAGCCTTTTTTTTCATGGTGATAAAACATGCAAATCAATTAAAGCGGAGGCTATGCACTTATTTGCTTAGAAGATGCCAATCATCTAAAAGCATAAAGATCCAATTATCCCAATTGCATCTTCTACTTTTCCTCTTCCTTGTACGTTTACGTTGTAGGCAAGTGCGCTGAATAATGGCATATTTGCCGGTAATGAGTTTTCTTTTAACCTGAC	noncoding	NA	scaffold_8	6094456	6094772	281	3.4	3	6094456-6094545	6094570-6094670	6094683-6094772
lincRNA85	ACCATTAGCTTGGAATAGGGTTTGCTTGGTTTGTTCGTATCAACTTGCATTCTCGAAGCTTTGTTAGGTTTTGCAGCATCATGTCTCATATGCACTGCCTTTCCCTTGTCAAGGGTACTGAATTTGCTAGCCTCATTGTATAGCCTTCTAGAAGGATCAAATTTGCTATTGCTACCAGCCATCTTCTTCATTAAAGCTATATTTCTTGCCTCAGCAAGTGTAAACAACATATGTACTCTAATATTATCTCGGATTGCTGGCTTTAGCACCCTAAGAAATCTCAC	noncoding	NA	scaffold_1	6404786	6405102	284	2.37	3	6404786-6404875	6404894-6404997	6405013-6405102
lincRNA86	CAGGCCCGGGTCGGCCGGATCCCGAGTCGACCAGCCGGGCCGATCCGGGTTTTAAAACACTGCTTTGCACGAAGCAACCAATTTTGATTCAGAAATTAATGGTCCAAAACAGCGGTCCCACCTATAGTATGATAAGATCAGCAATCATCAAATACCATCCCCACCATTTCCTGGGCCCACCCCACCATCCACATGAATTTTTTTTGACATGATATTTCTATACTAATGGCCTTAAAACTTGCCTTTCTCCTCTGGTTAACTGATCTTGACATGTTTTGGCCACACG	noncoding	NA	scaffold_12	463626	463956	286	2.74	3	463626-463715	463738-463843	463867-463956
lincRNA87	GTAATACATAAAAGGAAGAAGCTAGAAAAAGGGATGCTGGACTATCTGCTTAAACATTTACAGTATGTCATATAATTGATCTGAGGGACGGGATGTGACTACTGGATCTTGGTGGGACGGGACGTTTTCTTGTTTGTTTGTTTAACTGACATTGCAAAATTGCCTTCAAATTCATGTTTACAAACCATGTTGGTTTTCTTTTATATTTTGTAGCTGTGTCCAGCCAGGAGAATGTTATCACCTCTATCCTAGATAAATGATGCTTTTGCATAGTAACCAATTGCCAG	noncoding	NA	scaffold_8	8076950	8077290	287	3.31	3	8076950-8077071	8077102-8077191	8077216-8077290
lincRNA88	GGCACCCACTACGCTACGATCAGATCAATTTTTTTATGTAAAAAGAAACATTCAGGTGTAGCTAACGTTTTTCTTGCATAAAAGAATTTAGTGGGAGTTGAACTGATGTAACTGGGTCAACTCAGTGAGTCCAAAGGCAACCTGAATCACTGGTAAAAATATAATTTGACTCAAAACTCAAGACGCATTATTTTTAAAAAAATATTGAGACAACAACATATTAAATTGGTATAGATCAACCTAAGTTAACCTTCCAAATTCACGACCGAGTCATGAGACCATGATGACCC	noncoding	NA	scaffold_4	21155363	21155659	290	6.82	3	21155363-21155452	21155459-21155553	21155555-21155659
lincRNA89	AAAAAGATAACTTTTTGTGCTGAATAACAACAGATCAGTTAATCCATGGAGCCATAACTGAGCATGAACTGCATAACATGCAAGGACCAGGCAAAAGTACTGAACTGGCTGAGTACATCGTTGGAATGGGTGAGATTGCATGTAACTATAAAAGAAAGTGAATAGCAAGAAAGAATCAAGGCTGCTGCTGCGTGGACCGATCGAATTGGAGCTAGTTTCTCGATTGATGTATATTACAGCAAAGTTCTTGTAGGACAGACACAGCATCTCTGCATGGATGCCTTGAACAGAAGAGCC	noncoding	NA	scaffold_14	7425357	7425683	297	2.93	3	7425357-7425446	7425460-7425577	7425595-7425683
lincRNA90	GTTCTTATTTATAATGATTCTCTAACTAACTGATTTACCACTAATTCTGTTACATTCATCAACAGCTTTAACTAACTATAACAGCCTTTCTCTTGGTATTTTTCTTCATTTTACCCAGCCCAGGAGCAGCTGCCGCTGTAATTATTGCTGTTGTAACATCGTCATCGTTTTTTTGAATTGGCGGTTCCATTGATATTAAACGAAAGAGGTTAGGGTTTTTGAATGTTTTTTGGTTTTCCATTGCGATTTGATCGAAGAAATCTGAAACCATTTTTCTCTCCCTCTTGCTGTTTCTGC	noncoding	NA	scaffold_4	4891704	4892030	297	2.9	3	4891704-4891788	4891804-4891925	4891941-4892030
lincRNA91	TGGCTGGTTACCAACTTAACTTCCTCGAACTTTATGATACTAGGAATTGTCAACTATATATGACAAGAACACACAACCTGTTGGGCTAGAGTGGTTACCTAGTTGTAGACTCTTAGACAGCAATCATAAGATGAAGCAAACAGTAAAATATCAGACTTCACTTATATGATTATATGCCCTTTTAATGTAATAGATCTTGCCGTGTATTGCAAATAATGTTTAATTAAAGGTTTGTGAGCTTAATGGTTACCCTTTTTATGTGATTTGGGGGACGAGGCCTGAACTCGAGACTCCCCG	noncoding	NA	scaffold_6	23201572	23201910	297	2.72	3	23201572-23201661	23201674-23201790	23201821-23201910
lincRNA92	CTGATTGTCTGAACAAATGATCCATTGTTTAATATACATGGTGATAGCTCAGAGCATATCTGCCCAGGAACACGTGCGGCTTCCAGAGCTGCTTTTTGCTGGATCTCGGGCAGGCTTCTAGACTTTTTGGTCAATAAAACTTATAGGGGGATGGGTACAACATACACGTTTTACAAGGAGGCAAGACTTGTTGGGTTGTTTTCATTGTTTACATATATTAGTTTAACTAGAAGCAATTTGAACAAGCCTTGGGAAGCAAAACCTGTATTGCTTTAATGTTTCTGCCCATGTTTTCAGGGA	noncoding	NA	scaffold_1	7494309	7494624	300	2.86	3	7494309-7494398	7494407-7494526	7494535-7494624
lincRNA93	TCCCTCTTGTCCTCTTGTGAGAAACCTTCCTCGTTATCCTCCTCATTGATTAGAATTCTATTAACTTCTTTTACCGCCATAGGATCAGTGGGAGCATGACAAATATTGAACTCTTGTGTCTGCCCACCTTGCATATGTCCTTCTCCATCACAACTGTTAGTGTTGGCTGCAACATCTACTTTAGCCATACCTAGACCGACAATGTTTGTGGGTTACCACTTGTTCACGGGCTTGGACCTTTTTCTTAGCCGTCTTCACCAGAGAAAGAAGTTCATCCATGCTGTGGTCCGCATATTTTCCC	noncoding	NA	scaffold_1	26475989	26476306	301	4.16	3	26475989-26476078	26476091-26476211	26476217-26476306
lincRNA94	CCCCACGTCAGTCCCCTCTACTTCCGAAAAACTCGCACTCGAGTTATCTGTCAAGAATTGAACTTCCACTCCAAATGAACATACACTTCGAGCCAACATGATCACAAAGTACCATGTTTTTGCCTGTGAACTTCAAAATTTAACTTATGATCTGTATATGCTAAAGAAAAATCCATATTTAATGTTATACTTTCTGTTCTTATGAAGTCTAAGTTCCTTCATACATTCGTTTACTTCAAACTTTACCTCGTCGTCATTTATGATTTCCAATCCTTCAACAATGAAACTTCAAGATAATCTT	noncoding	RepPop3150	scaffold_6	9402401	9402719	301	4.71	3	9402401-9402491	9402505-9402624	9402630-9402719
lincRNA95	TTGGACAATAAAACTTGCTTTGATGAGATAAGTCACCAGACTCATGGCAGCAATGAATTCAAACTACAGTTCTTATTAAGAAACCAGACTGAAGTTTTCGGTATAGGAATGAAGAGGAATGGGCCATTACTGAACACACTAAATTTAGGAAGGTTTTAACAAGTCTTTCTTCTGTATTCTATTATGAATGAAAGGCTATATGTTTTGGTGGCTCTTGTTGACTTTGCTGGTGCCTGCTGACTACTCGGATGAGAAAATGGTTAGCCTGTGTATTCCCTCTGTAAACAACTATCTATATATAG	noncoding	NA	scaffold_2	2287163	2287702	302	3.77	3	2287163-2287252	2287482-2287603	2287613-2287702
lincRNA96	CTAGCATATATATTGCACTTCATTTGTTAATTTTTTGCAACAATAAAAACATGGAAAGATCTTCACTGCTAAACCTAATGACCAACAACAATACCTAAAATACATCTTTTCTATGGTTTTCGTAACAAGAAAGACTAAGGATCTCACATGTTTCATGATTGTTAGTTCCCAGCCTAGAAATCCAATTTTCTTTCATCTGTAATAAGATAAAACATAAATTAACTATAAAACCATTTTACCCTAGGTGATCTCATGGCTTATATTCCATATATATATTCAAAAAATTATTAACCTAAACTAAC	noncoding	NA	scaffold_4	1225155	1225517	302	2.15	3	1225155-1225238	1225256-1225403	1225448-1225517
lincRNA97	CCCAAGACATTTAATCTATCACGAAACAATGTAATTTAACTTAAATTTCATCAATGACTACACATGCCAAATTTTTCCAAAGCACACTCAGATTCCTTATATAATAATTCAACTTACAACATCCCTTACCATGATTTCCCATTCCAACACAACCAAAGTATTAATCAATCACTATTCTTTATAGAATTTAACTATACCATCACTTATCAACATGACTCAAACACAACCATCATCATTAAACCCATTGCCATTATCCTTAGTCCGAAAACATACTTTTTATGCTAAACCTCAGATTCTCATTC	noncoding	RepPop1015	scaffold_711	9108	9422	302	2.94	3	9108-9197	9202-9323	9333-9422
lincRNA98	GTGATGTTCGTTTACAGCATTTGATGAAGGAATATATAACTTATTACTATCACTGAACTATCATATACATTACGAGGATCTGAATTGCATGCCAAAGATTCTAAAGCTCCCATTCGCAATTGAGTAAAGCTCAGTGTTTCCTTCTATAGAACGTGAATATCTCTTATAAACTTTCAAGACCCAATCAATTGGGATTCTGGCTCCTCCAAGGTTGCAAAAATGGGTGTCCTTGCTTCAGATCAGTGGAGGACCAGCCTCTTTTTTTCCCCAGCGTACTCCTGTCATCTATTTCACCTTTTCTTCCAG	noncoding	RepPop1940	scaffold_19	12387723	12388056	306	3.78	3	12387723-12387812	12387826-12387917	12387933-12388056
lincRNA99	AGTTGTAATTGTCAAATTGTGGATGAATTGAGATGGTTTTTTGAATGAGCTGTAGAATTTGAGGTCAAATGGAGCTGTAATTGTCAAATTATGTTACGACGGCGACGGCGACATGTCCTGTTGGTTCTGGCCTTTGCTCAAATGCTTTTGTGTTTCATTTATGGCTGCAGCAATAATGGGTGCTTTTTGTTGTTGTTGGAGGGACTGAAAAGCATGTTTGTGACCTGGAATTCATGAAAGCAGCTGTTTACCTCCTGAGGGTTATGGTGTTATAATCAACCAACCTAAGAAATAATAGAAAATGACCGCC	noncoding	NA	scaffold_1	10624382	10624722	310	2.82	3	10624382-10624471	10624487-10624617	10624634-10624722
lincRNA100	ATCTCCTCCCGAAGCTCTTATTTCCCCATTTTTGCCTATGGAGGCTATTTGGGGAAGAAGTTCAATTATTAATGATCTTCAAAAGAAGAGATGATCTTAGCATGGAATCATTCTTTTTTCTGGATAACAACTTTGGGACTTCGCACAATGAGCCATGGAAATTTCCATGGTCATGGTTACGCTATTGACTTGGAGTTGGGAGAGGGTGGGATAGGAAAGAAGTATCATGTACCTACAATATGCTTGGAGGAACACAAGAAAAGAGCATTTAAGAGAGAAGAATCATCTCTAACCTCTTTGAAAGATATCTG	noncoding	NA	scaffold_14	11569368	11569726	311	2.37	3	11569368-11569498	11569541-11569630	11569637-11569726
lincRNA101	GTTGTAGGGGCAAGGCAAGACCTTTTCTTTTTACTATTAGTCTGTCTCGTATGTGTTTAAATCAACTAACTGAGTCTTCCCTATCACAGTTGTGTGCCGTACAAAAAATAATAATTTGTGGGGGACCTCCTGCTGGTTTGACTTTATGAAAGCATTTATGTATACCTCCTGCCTCCTTCCAGTGATCCCCACCCACCAGGCCATGAAACATGACGGCTATTAAAAGATATCACGCCGACGACTTTTGAAAGAACTGACATCATGGAGGCTATTAAGAGATATGATGCTGACGGCCTTTAAGAGAAACAGGCTTCTTTAGAC	noncoding	NA	scaffold_4	21959020	21959435	321	2.99	3	21959020-21959088	21959165-21959260	21959280-21959435
lincRNA102	TGGTTTTTTTTTTCGAATTAAGGTCCCAATTAACCAAGTTAATGATTCTCTACTTCTTTCACAATCAAGTTCATTCTAAGTAAATCCGACGGTTTTAGTGGGGATATTTGATGTTAAGTTTATATGATTAATAGCCTGTTGTGCTAAGTAACCCTCTTGACCCAAAGGCTTGAAATCGTGGGACTTGACATTTTGAGTTGATATATTGAAAGAATATGAAGCTTGCAATTGATGTTGTTGTTGACTGCAATCTTTGACAGCTGAACGGGTGGAGCCTGCTGTTCAGAGCCTGAGTGGTTTTACTTAAAATCATTGATGGAAGGCC	noncoding	NA	scaffold_10	21008017	21008368	325	2.22	3	21008017-21008106	21008114-21008258	21008279-21008368
lincRNA103	GTTGGGAAAATGTTGTGTTAAAATCTTTCGTTTGACAGGAGAAGGGACAGAGGGGAACAAGATGGAACACTGTCTCTGGCGTCAATCTTCATCAATCTCGTCCAGATCAGTAACAGAGGGGAAGGGAACAGAGCTTAAGCTCAGGCAAGGAAAGTTTTTTTACAAGAAAAAAAGTGTCCGTGAAAAGTGTTGGCATGGAGTGAAAAGCAGGTGTTACTTGCTTTCCCAAAACTAAGGTCCAGCCTCAGTTTTTGGTGGGGCCATGTTCTTAACCGCGGCCGTAACCGCAATGCCAAACGGCATCTTAGTCAAAATACATGTAAGC	noncoding	RepPop3960	scaffold_1419	1917	2301	325	2.26	3	1917-2006	2017-2193	2244-2301
lincRNA104	CCTGCTTAACTATAGTCTACAACTACCTTCTCTTCTAAAGGGCACTTCATCATTACAAATACTTGCAAAAGTAGGAATTTGACACTGGAGACTTCCTCTAAGGCCACAACAAAAGCTTACAGTTGAAGAGGGGGGCAAGAAATAAGCAAAGGAAGAAATGAAATATTCATTCAGTAAAAACTATGGAAAGGATAAAAACCATTTAATTTTTTTATAGCATTTTATTCTTCTAAGAGAGAATAGATTTTTCTATTGCATAGCTTACAAGCCCAAGTTTTCTCATTGAGTGATCAAACATATGGGATGGGACTATCCTAGATGAACT	noncoding	NA	scaffold_6	10518708	10519042	325	3.43	3	10518708-10518798	10518806-10518949	10518953-10519042
lincRNA105	GCTGCTCATTTCGTTTCATTTTCTTGGAAACCATACAGAAAATTCTTGGATCTGTTGATTGTTTTCTAGCTATTAGTCTTTTTCTCTCATACTCGGTTTCTTTGGGTGCTAACTAGTTATTTTTGGTCAAGTAATAATCTCTTCTTTTGTTCTACTGAAATTCTTGACGTTTTGGTCGGGAATAAGTTTAGCTCCTTGTGCTTGTCTAGAAAATTGAGGAAAAGTAACAGAGATAATTTAGATTTTTGCCACTATGGTTTAGTCAGGGTTGTTTCTGGTTTTGAGATTGAGAGATGGGGTCTTGAAAGGTGGCATGGCTGGTGGTTG	noncoding	RepPop3906	scaffold_1	47984396	47984765	327	2.48	3	47984396-47984485	47984488-47984661	47984703-47984765
lincRNA106	GTGCCTCTTAAAATCCTCCTCTTCAAGGCCTGATTTCTTAAGAAGCCATAAATGTACCCTTCTAAGCTGCACAAGTGAGTCAATTCAACTTTTCAACTGATGAGTTTCCATTGCGGTTGGATGGGATAGTCTTCATGTAAGAGAGATCTGCTATGAACATAAAATCTCTCAAGTCACCCAGAGGCTCTGGACTATCACTTTTTCTAGGCCAGAAATGAAAATGCTAGGTCAAGCTGTGAGTGTTTTGTAAACGGTATCTACTCTAGAATTTATGATTTGGATGTTACATGGCATCAAAATTTGATTTGGAACCCTATCAGTAGAAGC	noncoding	NA	scaffold_3	17387719	17388053	327	2.59	3	17387719-17387808	17387813-17387959	17387964-17388053
lincRNA107	TACAACTTGAGTTAAACTTACTTGTGTGGTGTTAATATTGTCAGGATGACTGACTTGTCAGATTATAAATGGAATGTTGGACGATACCTAAAATGGTAATTTATGTTTATGTTATGGATTATTGAAGAAAAAAAAAGAGAGAGAAACTGATGAAGATCTAATTCTTGTGAAGGATGGAGGCAAATATCGTATCGCTTGGGACGTGAGAATAGAAGTTCATTAACCATGGTAGGTGTTTGCTATATATATATATATATGTTGTATTTTGAATTAATTAATGAATTGTAATTGATATAATTTGAGAATCATGTCCTGCGCACATGGAGG	noncoding	RepPop1015	scaffold_8	18373185	18373542	327	2.65	3	18373185-18373274	18373287-18373433	18373453-18373542
lincRNA108	ATTTCATATTGTTCTCTTCTCTGTATACTTTGAGCTATCCACTCAAATGTTGTATAGCTTTTGGGCTTTCTCATATTGTTCTCTTCTCTGTATACTTTAACTCTTGTCTTGTACTGTAGCTTCAGAACGCTTCCTTCCAAGTTCACCAGGAGCTGCGGCTCACTGAGACATTGTCGCCAAGTTGGGGGTTTTTTGAAGTATTTCTCTCACTTGTTCTCTTCTTTCATTTCTTGAGTTGTTCATGGTTGGTTTGGTCAAAAACTCTCTCTATACATCTCTCAGATTTGGTGGGTCTTAGTTTTTTACTGTTCACTTAAATCAATCTTTAAAC	noncoding	NA	scaffold_12	2294282	2294632	331	4.81	3	2294282-2294436	2294451-2294540	2294547-2294632
lincRNA109	ATTAAGTTGCTCATTATTTCTGGTGCATTTATTCATATTTATTGCATGTCTGCCTAATTCCCATTGTTGAGATGTAGACAGTTGATGTTTCTTTTCTGTAGTATCTTTGTTAATATTCATTTATGTTAATGTCCCCTTGTCAAGAGATGTTTCTCGACTAATAAAGCACAAATGATGAGCACAAAACACTTTTCTGCCTCTCCACTTCCTTGTCTTTGTGGTTGATTTTAACATGTAAAACCAATTTTAGGTTCCACTATTTTTGTGCACTATCACACATACTGTTTTTCCTCCATTCCATTGTAAAAACTCACCATTCTGTTTTGGAGCGC	noncoding	NA	scaffold_14	12052557	12052909	332	2.7	3	12052557-12052646	12052665-12052816	12052820-12052909
lincRNA110	CTGCATGCTTATCAAGATCCTAGTGGGATTGCTCTAGATCAAACAATTTGACATGATCTATGAAACTTCAAAATGGGTCAATATCTTGATCAAAATAAAAATGACCAGCAAAAATCTTGGTTTGAAAAAATAAAACCATAGATCTAGATGTTGCCCTAATTGTAATCTAGACCTAGAAATTGATTGAGAATGGAAATCAGTTAAAGCCAAAAGAAAACCAGTTATCAGCTCCTCTATACTACATGGAAACCCCAACAAATAGTATTTCCCAATTGAGTCACCAGCATTTATTGTAGCAAGCACAAGGACCTTCCCTTAAAGCTTTTCAAAAAC	noncoding	NA	scaffold_18	11491339	11491698	333	3.28	3	11491339-11491428	11491440-11491592	11491609-11491698
lincRNA111	AGTTCCACTATCGTTTGTTTTACCTTATCTCTCCAACCATAATCTTTGAACATATTGTTTGGAGTCCCTCTTGCAAGTACAACAAAAGAGAAAATGTGGTTAATGATATGGTAAGACATAGGCTATTGCAGACAACGAGAAACCTATTTTTTTTTCCAATAGTAGTAGGGGGAGCCAAGATAAAACCCATTTGTGCACTTATATTAGTCCATAATTATATAGCTGTTCATTTTCCCAAGCCATTTGTTTTCTCGTGACTCCAAGACCGCATAGGCAAAAATAATGGTTTAGGAAAGAAGAGCTATGCAAAGTTATGACTGTGAAGCAGTGAGAC	noncoding	NA	scaffold_7	1083777	1084149	334	3.63	3	1083777-1083866	1083900-1083989	1083996-1084149
lincRNA112	GGAAAAAATACAGACATCTAGAATAAGATCATGATGCGCTCTGTCCTTTAAAAAAGCATGCAGAGGAGAAACTCTGTTTTCTAGCTGTAAAGGAGAAATATATATCAGATCATCAAGCCCAAGTGACAGGTACTGTCCGGTAAATTGAATAACTAAGCTTAGGCAAGTCATACAAAAATCAGTCGCACTGTACCAGAGATTCATCATCTAGGCAAATCAATACCAGCGCTTTATCAGCTGCTTTCTGTTCTTCCCTCTTGCTCTGCAAGCTCTCAGTCTAGTTCCAGGCATCCATCAGTGAATGGTTACCTAGCTGCCCCCATCAGCAGCATGAT	noncoding	NA	scaffold_13	8720293	8720636	335	6.14	3	8720293-8720382	8720391-8720527	8720529-8720636
lincRNA113	AGATGTTAATATTTCATCATTCTGAAACTAAACTTTTTCGAGTCTAAAAGCTGATGTTATGATGCACAGTTGTGTCTGAAAAAATGGTGCTTTCTTGGCAGAAGCGTGTGCTCTTATTGCAGTCTTCTTTTCTATTGCTTTAATCAACACCAACGAGAGTGAGAGAGTTGACAAAGGAGGTTGCACGGTAGCATCAAGGCTCGTTGCTCGAAAGGAAAAAATAGACAATATGTGCGCGCGCGCGCCAGCAGCAGCAACCAACCAACCAAGGGAACCCTTGTTGGAAAAGTTTGTTGGGATATCGATGTCGTTTTTGAAGACTTGTTACAAACAAATGGG	noncoding	NA	scaffold_10	14735056	14735415	339	2.76	3	14735056-14735113	14735125-14735220	14735231-14735415
lincRNA114	AATCATTAAAAAAGAAACGAAACTAGCAAAAAACCAAACCAAATTCAAGCAGCAACTTATGTGGTTGCACGTTGCCGCGGCATCTCTCCCAAAGGTGGCACTGGAACCTGAAGATTAGAGTCCAAAACCAACCAGAAGTCTAACCAAGTAAACGCCAGCAGCTCTCCCAAGAAGGGTGAGGTGCATTCAGCGCACACTGATGGCTGTCGAATCCAAGTGGCACAGGAAGCCACCAAACCCAACATCCTGAGAGAAGAATGGGCCCACACCTGTCAATCAGAGACAGACCCTACAATCTCCAGCGCATTCCACCCAAAACGACAGCCGCCAGCAACAATCCTCGTCGACTG	noncoding	NA	scaffold_8	3644113	3644477	350	2.75	3	3644113-3644188	3644198-3644293	3644300-3644477
lincRNA115	CTCCCAAACAAAACCACCGTGACCCTTCTCTCTCGCTCTCAGACAAACACAGAATCATCTCTTTAAATTGAAAGTACAAAACTTATTACGTTACATGCACTTAAAATCTCCTTTCTTGATTTTAACGACTCCAAAATCTAGTCCTTATTTTGGTGGTATGGTTCACTCCTGACTGCTTAAACTCGAATTAACTGCTATTGCATTCCTGAAAGAACAATAAAACTATGGTTCTTTATGATTCTTTGTTGTTTTGGAGCTGTATTACTACGTGTTTAATTAGAACTGGGGTTGTTGTCTGACGCACACTGCATCCATAAATGGCCAATAACCCTCAATTCTCTGGAATACAG	noncoding	NA	scaffold_9	8004263	8006766	350	4.89	3	8004263-8004459	8004463-8004552	8006704-8006766
lincRNA116	ATCGGCATGCCTTTTCTTTTCTTAACAACTCGTATCCGTGTACAATTACAGATTCAGCAATAGCAGCCTATCAGGTGGATTTGCTTTATTAATTCAGGTTCGTTGTTTCTTGCATGTACTTGAATTTCGGAATTTTTCGATGTTATGCTATTTTAGAATCCTCTTAGTCAAAAGAAGGCACGTATATCCTGCATAGCAGTCTGTAAAACCCTAAAAACCTTGCATCACTGTGCCGGTGGTGCGGCAGATTTGCATGGTGTTGACCGCATATCTCAAGCTGGTGTTTGTGCTTGCTGAAACTTCCACAGGTCATGTTATTTTCAGATAAATTTTTGGATTCTTCCTATAGCC	noncoding	NA	scaffold_5	2832019	2832385	351	4.3	3	2832019-2832108	2832122-2832291	2832295-2832385
lincRNA117	CCTTTCCTCTTCTTCTAGATCTCTCTCACTCCGTCTGTATCTGTAATTTCTTACTTGGTATGCTGTATTTACTGAACTTGTGATATATTTGAGATTCGTAGGGGGGGGCAGTGATGACGATTTTGAGAAAGTCATGCACCACTCTGATATTATCTGTGCTGATAAATCTCTCATACCCATATGTTTCTGAGCCCTCTTCTCTTCTCATATAATCTAATTATTGTTTTATTTTGATGCCAATAATTGGTTTATCTTCTACGGAAATGAATAATTATTCCTAAAATAGGAGGATAATTAAGGATCCAAGTGATGCGGGTCTCTTTAATCAGATGACCCGAAACCATGATGCGGACCGC	noncoding	NA	scaffold_5	20186798	20187181	356	2.02	3	20186798-20186887	20186909-20187084	20187092-20187181
lincRNA118	CTTGCAGATGATGTCAGATTGTGAGGTTTCAAATTTGGGCCACCAGGGCCCTAATTTTACTTGGCACAAACATATTCATGGGGTTCGTTACTTGACAAAGCACTGGCTTCTTTGGATTGGCAAACTAGTTTTCCTAAAGCTTATGTTGAAACTTTATGCAGAATTCACTCTGATCACAACCCGATTATTCTACCGTGGGAGATCGCTAGACTGACTTGTGAAAGATCTTTTAGGTTTGAGGCAGCCTGGACTACCCATTCAGATTAATATTGTTTGTAGTGCTTAGGATAGAGGTTGCCATAATGTCCTGAAGGGGCTTCAGGAGGTTTGGTAGGATTCTATTTCTTTCAATCAAC	noncoding	NA	scaffold_6	17675323	17675696	356	2.97	3	17675323-17675412	17675426-17675601	17675607-17675696
lincRNA119	GCGAGATGACCGAGGTCTACATGTTCTAAAAGTGACCTATTATTATTTACCGCAATGTCTAAAACAATGTTTTGCTTATTGTGTAATTTTATTTCACAATGAGGATATAGCTCTTTTGTGAATGGCTAGGATTTTCTGCTTGCTTATAATGGAAATAAAGAGATGAAAGAAACAAGATACAGGTACTTTGAAGATCTTGCATCAATATTCTTTTTTCACCATTATTCATAATGCATAACCTCACAAATGACTTAACAAAATTTGTGTACGGAGAGTTTGCTGTTTGTTTAGATGATGGTAATTCTTGGAAGGTTTCTAAGAAGACTCGTCACTTATCATATGCAAGAACTATATCTGA	noncoding	RepPop9986	scaffold_17	918385	918772	358	3.01	3	918385-918474	918490-918614	918630-918772
lincRNA120	CTTCCCTTTTCTTTTCAATTTTCAGTAAGCCCACAAGAAATAACCGAAGCCATGACAAAATAATCCCCACCACCTCTTTTCTTTTTTCTTATCGTCTAGCCATCACAGCCACCATTGATAATTCAAGGCATATACTTGCAAAGATCAGTACTCCGTGCTCGCTGAGTTTGGAGATCGGGGACTAAACCTTAAACACATAAATTGTTTAAGATCCAAATCCTAAATCACAAGTCATGTTCAAGAAAGGTTTGTTGTTGTTATGAACTCTTGAAGATCCAAAGATGTTTTGGTGGAAAGGGAGAGAGGGTTGTTGCATGTTAAGGCATGTTTTGGTGGAGAGAGGATTAGAGTAATTGGG	noncoding	NA	scaffold_2	11711549	11711949	358	2.7	3	11711549-11711638	11711656-11711833	11711860-11711949
lincRNA121	TGCTGGTCCATTTCCTTCTGCACATACAGGGTTATTTCTTTCTACATATCTCGCAGGTCAAAAAACTCATTAGTCTACGAGGGAAAAAACTAGAAGAAGGTGTCATGCCTAACGTCTTGCGAGTAAGCTTTCTACGAAGTCTAAACCCAAAATAGAGAGTTTTCACACGGTAAGAGGCGTTTGTAATCATTTTTAAGGTAAAACTTTTGGTCGAGACTTGAGGGCACACCTGATCTAAATTCAGTTGCTGTTTCCCTTACATGAAAGGCCCGCTAGAAATCAAGGAGAACACAGCCCCTGCATCTTGACTTTGTCAACCTTAATGACTTGTAGAGAAGCTATGATTGGCACTTCAAAGATCA	noncoding	NA	scaffold_2	3208951	3209326	362	3.99	3	3208951-3209045	3209048-3209220	3209233-3209326
lincRNA122	AGGGGTGCATGTGGTCGACTCCTACGTTGTTTGGACAGTGCGTACATGGTCGTCCGACCACCAATCGTTATCTTTTAGGGCAGTATTTGGAATATCTCGACACCTCCTGTGCGATGGGGTGGTGCATGGACAAGACAAGCCTCTGATGTGGCATCGACAACCATTTGCTTCTTCTCTCTTTCCTCCTTGAATTTAGTGTTGGCCTTTCCAAGATTCCAGACCAGCCTCTTTAATTTCTTTTTCCTTCATAGTTGGTCAATTTCCTTTTGATTATTTGCAATTGTTTTTCTATTTCACTATTCTTTCATCTTTTTTAATCTTTCAAATTTGATCTTCATTCATTTTATTGCTATTTATTTTTTTG	noncoding	NA	scaffold_4	5974401	5974803	364	3.85	3	5974401-5974567	5974584-5974690	5974714-5974803
lincRNA123	GAAATGCAGGGTATCTTGGCCAGCTTTCGAGTACCAGACTGTCCCTCGGCCAGAAACAAGCTTTTACACAGCTCTTACCCTTGTCGCCCCAAGAGATTTGTTGGTACAGGGATTCGAACTTGAAACTTGGAGGGAGCAGACCCCCAAGCCCCGAGCTATGGGTTCCAAATCCTTTACTTGTTCGGTCGCTGTTTAGCTGTCTCAGCCACCTCTATCTTTTCAGCAACCACCTTGCCATACAAACCTCCATCAAGAGTCCTTAACTCAACATCTCCGTAAGTGCTAGAATAACCTGACAAGCACAACTCACAAAAATGTCGAATATCTGGATGAAGGAATAAATTTGGATATGGTTAAAACATTATCGC	noncoding	NA	scaffold_2065	47	445	368	3.53	3	47-204	226-345	356-445
lincRNA124	CTGGAACAAAATGAGAAGTATCTCTCATAAAAACACATGGATAACACTTCCCAACTCTATCGGCTGGAACTTCTGTTCTTTTGAACTCGGTTCTCCCTGGTCATTGCTCTCACTTTAGCAACATGATCCCAACTTCCAGCAGCTGCATTGATATCAGACAAAAGAACATGATTGCCAGAATAATCTTGAATAATGCAGCTCCTGGAATTTCAGCCAATTGAATCTAGTGATTCCCTAAAATTAGCAAGCATAGAACCCCACACAATTGCAGTAGGTTCCACTGGTGGTTAATATGCTTATTCAAGGCACCCAGCATGACTAAGAAGGTCAACAACATAGGCATGGTGCTTTTCAACCGACTGAATTCCATCTGGG	noncoding	NA	scaffold_10	9693430	9693827	375	3.96	3	9693430-9693614	9693625-9693724	9693738-9693827
lincRNA125	TGTGTGTTCCCATGAGAGGCAAATGAATGGTAGGGACTTGGGAGGAAGAATTAGAGACAAGCTCTGCAAGTGGAGGCTGTTGTGGGGGAGAAAGACACCACCGGCAGCAGCTTGGGGATGGCTGGTCGGCTGTGCTGCACCACCGATGGAGAGAGAGAAGTCGGCGGCAGTAGTAGAATCCATGTAGAAAAAGTAAAGAGAGGGCCGGCTGCAAAGGGAGGGAGGGAGTTCTTACGGTAGAAAGCTCTGATACCAAGTTGAGAATAATTAAGAGGCTTAACCTAATCATTAGCCAACCCTTTCTATATATATGTGTAGGGCTATAATATTTCCTATACAGTATTTCCTATATAAGTACATTCTATAATATGGAGA	noncoding	RepPop126	scaffold_17	7950038	7950463	375	3.62	3	7950038-7950262	7950270-7950364	7950409-7950463
lincRNA126	CTCCTGATAAATGCCATTTGATCCTTGAAATGGAAGTTTTAATGGCATATGTATGTGGACAAAACTTACACTTCATTCTACCATCAGAGCATTTAAACCCCTAATATGACTTTGCAGGGCAGTGTCAAGGCCAGGATTTGAGGCATTTGACCTAGTAGTTTGATTTTGCAATCCTCTGAGTTTGAGGTTATCCATATGTGACCTACCTGGATTCAAGATGTTCTTCAAGGGCTGGTTTGCTTGAGCAGTAATCAGCCAAAAAAAGAGAAGAGAAATCACAGATCAGAGAAGAATATAAGATATGTGGAAAAGAAAATAGGTAGAAGATGATTAGTACGTCCTGAGGATTAAAAGAGGAGAAATCACAAATCAGAG	noncoding	RepPop277	scaffold_60	11742	12709	375	2.75	3	11742-11827	11877-11994	12539-12709
lincRNA127	CGAAGTGATTAAAGGTTCAATCACTCCATTAGAGAATCAAGTGTATTAGGTCAAGCAGCTTTATAAGGTTATTCTCAAGCTTTTTCATGGGATGCAGAGGGTACAGCTTCATCTGCTTGCCGTTTTGTTTCTTGGGTTCTTCCTCCTCGTGATTGGTGGAAGCTTAATGTGGATGGCAGTGTTTTTGGGGCTTCGGGCGGTTAATTCGTGACCATGCTGGCAAATGGATTATGAGTTTCTCGGGTTATAGTGGTTGCACAACTATCATGGCTGCTGAACTTGGAGCTCTGCTTTCCATAGGATGTGCTCATTTGGAGGTGGAGTCAGATAGTCTGGAAACCACGCAGTTTATTTCTTCGTCTCCAGCTGGTTACCGCCC	noncoding	NA	scaffold_8	1864303	1864718	379	2.54	3	1864303-1864501	1864518-1864607	1864629-1864718
lincRNA128	GTTTGTTACTTTCTTAAGTTTCCGTTGATTTTCTCTTTTGCAAATAGCTTGTTTATTTGTTACCCAACATTAATTTTTTTTTTTTTTGAGTGGTTATAATCTGTTATAGGTTGCGTTGCCAAGGACAAGTAATTAATTTCTCTAAAATCGAATTTTCTTCTGTTATCTTATTAGTATTTGTGGGCTTTGAGTTTTTTGTTTTACTGGATCCGTTTAAAGTTTGAGTAATTTATATGTAGAAAAGCTTCGTGTCTCAAGATGTATGAGCAGTATGGAGTTCCTGTGGAAGGAGTATAGTTTTAGTTGTAGTTATAACTGATTTGCTTTGGTGTTTAATTATATGGTGTGTAGTGATATCTACGGGTTGTATTTTAATTTTTTG	noncoding	NA	scaffold_1	31512266	31512655	382	4.23	3	31512266-31512355	31512361-31512562	31512566-31512655
lincRNA129	CTCTCTTCAAAAGCCTTAAAAAAATCTCAAATTGAAGCTTGGGAATAACCCTCAAGTTTTGTATCATCTCTTTGAATCTCCACAAACCACAATTAATATCCTCTCTAAGTGTACGCTCCCTACAAATCCAATATCAATCAGTTTACCATCATCCACCCATTGTTGCAAAATCAAACGGGCTTCCTCCCTTTTTCATCCGGACTTTATTTGAATCAAGCGGATTAGGCAATTCAAGGACTTTATTTGGGTTTGAAGAGCTAGTCAACGCAACAAATGGGTTTTGCATGAAACCCAGTACAGAACTTAGCTTGAGTTGAAACAGTGAGAGAAATCAAAGATTATTCAACAGTTCGGATGCTTAAAACATTTCCTTGTTATATATTCA	noncoding	NA	scaffold_7	10537970	10538378	385	3.16	3	10537970-10538059	10538081-10538285	10538289-10538378
lincRNA130	TGGAGTTACAAGAACAAGAAGAAGATGACAGGTAATTCAGTTTCTTTTTTTATACAACTCTTCTTGTTTTGGGCTGCTTTTGCTTTTACCTAACATTTTAATTTAAGCAGAGATACAAATAATAATGATACCAAAGCGGGTTCCATTACCAGTGAGGATTCGAACCAGTGCGGCTAGACCCAACCCTCGTTGGTGTATATGTGTTAATCACTTGGTCAGAGATAAGCTGACACCAACTAAGCACGACTTTTGTTTAAACTGTTTTTTGTTGAGACAGAGACAGAGATAAGCCTCTATATTGTAATTGTGTGTTCATGAAATACAAACATACAATTGATTTTCTGTTCTCTGAAATTAAGCAATATGTGTTTATATATAACTATCAGAAAC	noncoding	NA	scaffold_5	2011431	2011863	390	4.75	3	2011431-2011520	2011538-2011747	2011774-2011863
lincRNA131	GTTCCCCCAACATATCTAATAGTTGATGATGATTCCCCGGTCTTATTTATGTTCAAATCTAAAGTAAATACACTATTAGGAGCATTCTCCAGCTATGAGAATCAACAAGCACATCAGATCCACAGCCTCCATATGAGATGATGAATATCTAGCAGAGACTACACAAGACAAGGCCATGAGGAAGCATTTTCCTGCATAGAGCTGCCTTGTAAAAACCAGGCCTCTATCACTATGACATTACCATTCCACATAAGACAAACACTAACTCCAGGAAATCTATCCCCAAGAAGCAAACTGAAACAAAGAACAGAAACCTATATTGAGAAACATCCAATCGTTCACACCAAAAAGGATCACAATCACACAACAAAGAAACATAAAAGGCAATCAGGAACAAC	noncoding	NA	scaffold_5	21123070	21123524	398	5.46	3	21123070-21123286	21123329-21123419	21123435-21123524
lincRNA132	GCCTCCTACCATTAATTCCCTGTTAGTCAGGGATTCTCTTGAAACATCCAATGCCACTGAGCGAAACTAGGACAAAAAAATTGATGAAAGCCGGGTAAGGAAGATCAAGGACACAAAACTTGTCAAAACTGTTATACCATTCTCTATCACAAAAACACATGGCAGAAACTTCTCCACGGCCAATAGAAAATATATATCCAATTAATTTCAATCCTGGAAGTAGTAGAATCAAAAGCAAATTAAACAAAACAGCCTCACGATGATCCAAACTCCATTCATAAGCAAAATGAACCAAAAATATTCATCATCACTAAAAAAAACTTCATAGTTCAAGAAACCCTAAATTTCCTTCATCACTGAAACCATGGTCTTCACAGTTTGCAGAAGATTGCAGAAAGC	noncoding	NA	scaffold_14	3108411	3108827	399	2.59	3	3108411-3108500	3108512-3108601	3108609-3108827
lincRNA133	GTGAGATAAGTTCTATCTTGTCCCTCACGTGGCGCACAACTCTCAATCTTAACCATTCACCCATCTCCCCACCCTGCCCATCCGGTCTTTCACTCGTCGATAAATCATGGGAAGACTCTACGAAGGCTCAATGGCACCTCGGATACCACGATTTGAAATCGACTCTTTTTTTTTTTTTCATGTTCAGGGTAGGAGAGCTCCATAGCCATGTATAAAGGTGGGTTCAGAGTCTTAACAGGTAGGAGGTGAAAGCTTGAGCCGGGAAAATCCTCAATTATGCCTAAAAACCATGTCTAAGAAAGCCAATAATGTGATAGCTTCATGAAACTTTAAATGATTACTTGATTCCCCTCCCTCCTCCCTTTCTTAAGCCAGGCCTGGAAACTTTATAAGGTCACA…	noncoding	NA	scaffold_10	10971254	10971690	404	5.44	3	10971254-10971325	10971355-10971454	10971459-10971690
lincRNA134	CTTCATTTTCCCTCCCCACACCCCATAAAGAAAGTGTGTGAGAAAGACAAGAACAAGCACATTTTCTTTTTGTCAATACAGTATCTGTGGCACTTCAAGTCTTGTTCTTGGATTGAGGAAGAATCAAAAGGGAGCTAATTTACAGAACACAATAAGAAATAGTAAAACTTGACGATTGATTTCCACCTAACAAGAACCAGCCACTCCCTTTAAGCAAGCAAACAGACTCTATCTTTGACAGGGATGATAATAGAACTCGGTCTCAGTAGCTGCTTATGGATCCAAGGAAGGCCAGGTGCAGATGCTTATATTGACATACTTGTTCCTTCCTCAAACTCCCCACTGACCCCAAAACAGAGTCCTCCTAGCTTCTATCTAGAACAGTTAATTAGTACCCAT…	noncoding	NA	scaffold_7	13290818	13291234	405	2.81	3	13290818-13291074	13291079-13291180	13291189-13291234
lincRNA135	CGAATACTTTTGATGGCTTGGCTTGTTTGCGAAGTAACCCTTAATAATTATTTCATATTCAATTACGGATTTGCCAGCGTTAGGCAAGTGATCTCTGCTCTTGTATTTTTATGCCCGAAGTACCCACTTTGATTCCCCAAAGATACAGAATAGGAACAACATTTTGCTATGGCCGGCTTTCCTAAATCTCTTCATGGATTTTAGAATTTTTGCTTGTTCTTCATTCTCTGCCTCTCTCAAAAGTAGCAGTGTGCTGGACTTGATGAAAGCTGGAAGCCCATCTATGAGGAGATTATTTGACATGGAGCACACTAGTTTGGCAACCCATTTTCAGGATTCCAGTGGCTCGCCGATAATAAATCCTATCCCTCTAGGGAGCAGTGATACTGATCCATGGGC…	noncoding	NA	scaffold_16	11445186	11445655	408	4.42	3	11445186-11445251	11445310-11445455	11445460-11445655
lincRNA136	GCTTGAATCACTCCTAATCTTAATGGGACTTGAATTCGTATATAGGAAAACATAAGGATTCCAATATAAGAAACATAAACAAGTCGACTTATTCAAGGACTAAATAAATTAACCAAATAGGAAAATAAAATAGTAGACTCTGCTACTGAAATTCCAGCAATTCTGTAAAATTGCAGAATAGTCCCTGACCTGCGAGCTCTGCTGGAACTATAACAGCATTAAAAACTTAAACCAACTCCCACAAGGAGTCTTCCTCTGCTTTATCCTATCAAGTTAAGGCATGCAGCTTGAATGTCTCTCTTCTTGTCCCTTTGTAGACTTTGTTTTCTCTCACATTCCTCTTCCCAAGAAATTTGCTGAAATTATAAATTTGCTCCATGCTTAAATCCCTAGGCTGCA…	noncoding	NA	scaffold_12	7282627	7283056	412	3.89	3	7282627-7282816	7282830-7282961	7282967-7283056
lincRNA137	CTGTTTTGAATTGTTTCTCTTCCCACCCTATGCCACAGTTGAAATCCCCAGCCTCCCTCCTTTTCTAATTTTTAAATGCCTTTCTAGTTTTATGGTACTATTCATTTAAAAAATCTGGTTGTGTTTATATTGGATTTTGCCAACAAAAGAAAAAAGAATGAAATAACTTCAGCATGCTATCTATCATGAAATTGTTAAACCAAGACCCATAATATCAGCTATTTGATTTTCGTTTTGAGGTTGAAAGTTTTGGTTATGAAAACTTTGAAATGAAAATTTATGGGAAACTAGCAGCTCACCCTGTCACACATTGCGAGACATTCAAAATTAGCAAATTTGAGGTTGTTTCCCTTCACTGGTGGAGGGTCCATCAAGGAGAGCTGCTATTTTCTTTTATAG…	noncoding	NA	scaffold_8	13630125	13630588	421	3.2	3	13630125-13630351	13630375-13630478	13630499-13630588
lincRNA138	AGATAGCAAAAGGATAGAGGGGCAGAGCCATAAAGCCATCTCCTTTGATGACCCATGTTGTTTGCTTTATTCAATTCATTGATCTCTCGGTGTGAACTAATTAATTAAAAAATTGAAATCTGAAGAAGAAAGAACTTATTAGTAGTGGAGGTGGTGGGATTGATGGTTTGCTGGACTTGAGCAGCCGAGACAGGAGTGCTGCTGGCCTTCATCACACAATTAGATAACGTAGCAGTTGGAAGTTTGGATTGGAAGAGACAGTGGTGTGGATTATTAATACAAGAATATTGCTTAGTGATGATAAAATGGTCTAAAAAACCCTTTTAAATGGAAAAAATTCTCTCAAAATATGTTCAATTTGAACATTTATTGGGGCTGTGCATGGTATCCCGAACCCAA…	noncoding	NA	scaffold_9	12815085	12815525	421	4.02	3	12815085-12815192	12815210-12815432	12815436-12815525
lincRNA139	GTTTAGCATCGATATCATATTGCTAAGGTCTACCAAAGATCAAACTACAAGCATCCAAATCTACCACATCACAATACATTTCAACCATATACTTCGCAATGGAAAACAATATTGTACAACATTAGTTTACCATTATCTCTTCTGTTGACTTAATCAACCCAATCTTGTAAGGTTCAGGATGAGGTTCTAGTGGAATTTTAATTTATCAGCAGTGTGTTTAACAATAATATTTTCATAGCTTCCACTATCGATAATTAAGTCAAACATGCTTTTATTTTTGGTGTAACGAGTACGAAATAACCTATTTTGCTATGAATCCTCAGCAACTTCGGTAACATCTTCCTAACCACGGTTTTGTCTCTCATCATTATCATCGTCAAGCTTCTATAATTTTTTTGT…	noncoding	NA	scaffold_2	20242330	20242761	424	3.53	3	20242330-20242522	20242524-20242661	20242669-20242761
lincRNA140	CAGAGCTCTTGTTGGTAAAGTAGATCGAGAGGGAGAATTGGCTTCTCGAGAATCTGCTGGAGTCAGATCAGTAGGGGAGTTCACACCGGGACTTTATTAATAGAGAAAGAACCCATACCCTGAACCGGGGTGTGTAAAAAAGCTGAGAGGTGGAGGAGAAGGGGTTTAAAGTGGTGGCTAGTCGCTCGGGTTTTTTTGTGGATTGCTGGTAAATGCTACTATGGGGAGAGGATTTGGGTGGCGTGAGAAGGGCAATAGATGTTGTGATTTGGTGATAGATGTTGTGATTTGGTGATAAAAGGACTATAATCGATAGAGAATGTAGAGTGGTGGTGTGGTTGTTGTGGGAACTGCTGCTATTGTCTAGGCTTGCAGTTGTTGTGGTGAGGGAATGGTGGA…	noncoding	RepPop3858	scaffold_8	60449	60906	424	3.15	3	60449-60611	60632-60802	60817-60906
lincRNA141	AGCATTTTGTGAGGCAGTGCCGAAAACCCAGCAGCCCTTGGAACGAAGCTTATCAGCAGGAGTCCTGCAGTGGATGATTGCATTTAGTATGGATGATTTCAATTAATATGCAAGTTATGTCAATAAACAGCAACAAATCGAGGAAGAATCATGAGCAGGAACTATGCTAGCTGCCAGCAACAATGAGAATAGGCAACGAAGAAAAGCATATGAAAAACATAACAAAAAGCAGGCCATCAAGATTGGAGGAAGAAGGGGGGAAATCAAGACTGTGGATTATATTGTGACCTTGTAATTTGCAGCTAAGGTGTGCCCAGGCGAACAGGTGCGTCAAAAAACTTTCCTTTTTTTTTGTGAAGCTGACAGTGTTGTGCATGAAAAAAGGCAGCCAAGGAAGGT…	noncoding	NA	scaffold_4	3021477	3021930	433	4.03	3	3021477-3021645	3021650-3021821	3021839-3021930
lincRNA142	TGTCGAGTGAAATACGATGGAAACATATTCCATTCATACCATATTACTTTTTCAAGAGAGGAAGTCCCTTTGACATGTACTTAGATTACACGCTTTCAACAAATATATTTATACTAGAGATAATTCAAAAGACTTGGAATAATTATAATATTAATACAGTATACGAGCGCTTAGAAAAACCAAATGAGTTTTTTAGATAAACTTCAAAATTAATTCCACCAGCAGCTGATTACAATTTCATTGCGAGACTACAGCACTAATCATTTGTTGGTGGAGGGTAGCAGCGTTGGTTGGGTCTACAATTAGTCACCGGTGATGGGGGTGGCATCCAAATCCTGCCATTGCTCCCATCATTGACGGTAACGCTAACTTTTCCTGCAACGTCAACGCACGTTTAAA…	noncoding	NA	scaffold_4	8977780	8978481	561	7.63	3	8977780-8977869	8977871-8978243	8978384-8978481
lincRNA143	GTTGCGAGAAAGTTCTATAAGAAACTAACGTGGTCGGGAAAAGAATCGAGATCCGGAATTGGTCCCGGAATCACACTTTTTGCCATCCATGGAACCGACGAAGATTCTGGCAATGGACAGACTAGATTCATCGTTTGATGTTCTACTTGTATTCTTCAATTGCTCATTAAATTTTGGAACCATGCTCCTCTTTCTCCTAATCCATTGTGGCAGGCTACTCTTCTTTTCCATAAGATCTATGCACTTCTTTTCCCCAATCCTTAGGCTACTTATCTTTTCCATATTTCCTTATCTACCGAGCTCTTCTTTCTCCTGATCCATTGCGGTCGGCTACTCTTCTTTTCCATAAGCCCTCCTAGTAGGGTTTCCGAATCCCTTGATTTTCTTACTCTATGTCGT…	noncoding	NA	scaffold_16	3283040	3283668	562	4.51	3	3283040-3283322	3283339-3283428	3283480-3283668
lincRNA144	TGTGAGAAGAAAACACAAATCATCTTCTTACAAAAACATTTTACAGTGCTCAATATCAGCATCTTAACAAGGTACATAATCATAGGAGCAGGAAACCAAGAACTGGTAGCTAACCTTACTTTCTTAGCCAAATGGCAATGCTTCTCGATTTCAGCAATAAGCAATAGATAAAAACTATACAAGGAAAAGAAGCGAGTGTCTTTGGGAATAACCCTTTAAAGATTTACAAGACTATAGCGACAGCAGCAGCTGAAAAATACTAGATTTATGATAAGAACCCAGTGTACATAACTGTAAGACTTATGTACAGAGTGGATGCAGACCTGTCACAGCAGCACCAGGTAGCACAGCAACGACAGGTGGAGCCATGCCAGATTCAGAACCACTTTTCCGTTTGCT…	noncoding	NA	scaffold_4	2949590	2950467	612	17.49	3	2949590-2949726	2949752-2950013	2950255-2950467
lincRNA145	CGACCGGTGATGTTCTGATATTTGCCCATTGGAGGCTAAGCACACTGACACAATATTTAACGTGGTTCGGCAAACCGCCTACATCCACGGGAGAAGCCATTGCATTATATAGGGAGAGTACAAGATTTACAACAATAGAGGATGAGGAATTATCCCCTCTTTAGCAACTCTCAATCTCACTCTATTTCTCTCTTCTCAGTGCTGCAATGGCAGCTACTGCTGGCTGCCTTGGCAGCCCACTCTCTCCTACATCTCTCACATCTTTGGCTCTACTTTCCTTCTCTTAACTCTCTCATCTTGCTCTCTAATGTATGCCTCTATTTATAGGCATCCATGGCACCTTCTCTTACTCTTTTGTCAATAATGGTGGCCACCAACTCTAGCTCATCTGGTGGCTGC…	noncoding	RepPop1772	scaffold_2073	2122	2755	617	7.26	3	2122-2511	2520-2643	2653-2755
lincRNA146	GGTTCTTTTCACTGACTATGGGGTCACACTTGTTTCATAAGTTGGGCTGTTCACTCCATGTTCAATAGGTTGGGCCGTTCACTTCCACGTTCAAGGACTATGATTTTCATCGAAACCAGCTTGGAATATTTGGAACCATGACAATATAACAGCAACAAGCACATCAACCAAACCATTTAGTGTCACAGGACAAATACAAAAAGGATAGGTAAGTGTTTGGTTGGAAGGACAGAGATATAAAATAAATCCATCTTTGGGATAGTTTTGGAGTAATTTCATGTCCTTTCAAATCAATAGGTACATGGGACCTCTATCTCCACTATCTTTGTCTCTTCACCAAACGCTACTTACAAGAACCTCCAAAAGCACCAATAATTGACATACAAGGAAGACCATACT…	noncoding	NA	scaffold_6	24247305	24247941	619	9.72	3	24247305-24247611	24247619-24247840	24247852-24247941
lincRNA147	TCAGCTTTAAGCCAATTGAGTATAATCACGTGTAAACTGTAAAGAGTGATTCGATCATTATTCTCCAATTTCCACAACCACATACCAAACCCTAAAAATAGCCTTCACAAAAAGAGCAGCTCGCCGTTTACCAAAAACATTCGATAGTAGTGTATATGGTATATATATCCATCAGAAGCCCGCTCTCCCTCCTACCAAAAGAACCCAGATCGCTGAATTGATCGAAGATTCGTCCATTGCAGAGTAGAAGTCGAGCTCAAGCACAAATTCGATCTTGCTTAACAAGGTACCGGCAAAGTCAGATCGAATTTGGGCTTGAGATTGTCTTCTTCGTTGTGTTGTTTGTTTAATTGGTCTATTGTTTGGAAGTTTGGATGGTCCATAGAAGTGAAAGAATTA…	noncoding	ptc-MIR6459a/b	scaffold_3	9383052	9383701	627	4.28	3	9383052-9383385	9383398-9383506	9383518-9383701
lincRNA148	ACGCCTCAGTTCTACCTAAGCAATGACTATCATAGGTATATTTATTTGGAATAGGATCTACCAATATGAAGATCCCTTGTGGACTAAATTGTTTTGACAATAACCCTTTTGGGGTTTATTTTTCATGCGATGTGTTATTTTCAGTTTTTTATTGGTTGCCCCTCATCAATGTCAGTATACATCTGTGTTATGACTCGTGTATGTACAACCACAACAAGTAGACTTATTCAAAATCAAGATATTCACATCACACATTAATGAATCACCT	noncoding	NA	scaffold_1	27586358	27586628	268	3.33	2	27586358-27586580	27586584-27586628
lincRNA149	TCATCCCCTACTCTTTACCACAAGCAACAATAGAGCCCCTTTCTTCTTCTTGTCATTTGTGGCTTTGGGGCACACAGAAAGCTCCACCCCAGCTTAGATTCACGCTCACATTTTCATTTCTTGAAAGGAAATCTACGCTTTTTTGCTATTTAACTTTACCCTTTCACAATTGGATTCATTTGTCTTCCAGGTGTGTTGCTTTTGACATTGGTTTTTGGGTTTTGTTTAGTCTTTTGAGATCTGGGGTATTGAGGAGTTGGTATGGCGAGG	noncoding	NA	scaffold_13	242202	242475	270	4.64	2	242202-242381	242386-242475
lincRNA150	CACTGCTTTAAATCCTTAAGTCTAATGAATTAATGAAGATACAAACTCCAAAGAAAATCACTTGGCCAGAAATAACATACTTCAGTACTCCAGCAGCTAGCATGGATAAAACTATCTCCTTCCTTGTTTGAGAGGGCTCTGACGTTGCTTCCCATCTGGCACACTGTAACTTGCAGATCCGTTTGGCTTTTGCACTTGCACCAAGATGAAATCTTTAATCTAACAGAATTGATACTGGAAGATGCAGTCTCTGTGTGATCTCTCGTTTTCC	noncoding	RepPop1483	scaffold_19	225073	225347	271	3.19	2	225073-225162	225167-225347
lincRNA151	GTTGATACTTCACAGTCCAAGTGACTTGCTCAGCATCAATAGTTGATTTCAGAGCTTTTTGTGCCTTGCAGTCAGATTTCTTGATCTCGTTTTTACACCATCTTATGGATGGATTTCCTCTCTAATAACTCTGGTTATATTCTTATTAAAAACAAAATAATATAAAAAGAAATGAAATAACAACCAAGTTTCAGAACACAACATCAGCTGGGGTGTACTAAAATCAAGCATGTAAAGCATATATGAGCCTACGTTTGTTGACATGGTCATCTGATGCGTTGCTAAATTTGTTTACTTTGCTTCTAATGCGGTTTTTCATAATTGAAAGACCAGGTTTAACCAAGCTTCAAGG	noncoding	NA	scaffold_15	4263028	4263380	352	5.45	2	4263028-4263282	4263284-4263380
lincRNA152	CCAAATTGTATACCTTACTGGTTGTGGTCGTTGCATTTATTGAGAGAAACAGATAAGAGGTTGCCAGTATAAGGTGCTTTCCTTGGTCTTTGGGGAAGTTGGGCTTGGATTGGGGCATGGAGGGCAATGTTTAGGATAAGGGTTAGTGACCTATTAGAGAGTTTTCTGTTTCAGAGCGTGGGAGAGAACGAGCCGTTGTTATGAAGTCCGAACAAAATGATTTGAACTAGTATTTTTTTATCACTAAAATGTTAAGAAAAAACAGATACTGGGGAAATAGTTTGAAGTAACATGCTTGTGAACAGAAGTGGTTGGAATGATAAGAATGCTCTCCTCTTTAACTTGATGCTGG	noncoding	NA	scaffold_16	8934679	8935038	352	3.04	2	8934679-8934768	8934777-8935038
lincRNA153	GTTTGTGCAGCCATACTGACATTTGTGATGGGGCAACGCTATATGCAAACCTCTAAGATAATGCCTGCTGGTATTGTTGCTGGTATCAGGTGCTCTTATGACTCTGTTTTACCTGTACAAAATCGCGGCTGGTGGCAACCACATTCCAGCTAAGGCTGAGTGAAGGCTTTTGAGGGTTTTTATATAACTGATTTCAATAGATGCACTGAGATTGTAGAAACTCATATATTTGTGTCGAGGAATTTTAAATTTTTTAACTGATTTGTACCAGTGTGTGCTGAAGCTATTAAATGTATGAGGCAAAATGTTGTTCAAGAGTAAAGTACAACCCCATTTCTGGCTCAGTTGGGGC	noncoding	NA	scaffold_593	973	1981	352	21.71	2	973-1062	1720-1981
lincRNA154	ATCATAAGGTTTCTGAATCTTTCCTTTCCTGGAGAATGCCATTCTTCTTTTATCTCCCATCTCCTTGCATAATATGTTGTATGTACTTGGAACACTCTTGAGATAAATAGTTTTAAGAAGCTAACTTTTCATTGTAAATCCCTCGTCTCGGTGCTCATATCTGCAACGAGTCACCTTATAGCAAGAACCTATCATGCTTTCTCTTTCTCAAACAATGAGTTGTCAATAATGAAGAAAGAGATTTAAAAGGAAAAAAAAAAAAAATCCAGCTATATCATAATAGCATACAATCACCAATTTTGTTCACATCTGCTTTTGTGATAATATATTTATATGAGAAAATGCCATCAGCCG	noncoding	NA	scaffold_13	3955614	3955998	354	6.37	2	3955614-3955877	3955909-3955998
lincRNA155	ACTCTCTCTCTCTCAACAGAAACCAATATTTCTCTCTCTAAAAATCTTGGAGGTGGGTTTTCAAGTCAAGAGAGAGCCCATCAGAATCAGAGGGCAAGTTTGAGCCTTTATATTCTCTCTGATAAAGAAAAGTGAATGATGTAAAGATTAATTTGAATCATAGAAATACGTGATTATATTTTCTTGCAATATGTGTGTGCGCGCACGCATTACAGTTGTGAGCTTTAAGGTTGTTGGGGCGATGCAAAAATCTCAAAACACTAAAAAGTTAATGTTGTTATAATTGAAGGAAAGAGGAGAAGTAAGGATTTGTATCATTGTGTGTGGAATTTGATGGGGGGAGAGGGAGGCATGGGGATTGAAGAGAGAAGAACAGAGGCACAAAGGATTGAA	noncoding	NA	scaffold_8	1473978	1474377	393	6.39	2	1473978-1474120	1474128-1474377
lincRNA156	CTGGTTTCTGATGCTGTGTCTGATTACATACGTTCGCCTTTTAATCTAACTAAGAAATCTATAGCCCACGATGCAGTGTCTGATCTAACCCGTACAAGCTTTCTGATCAAATAACGAAATTTCTGGCTTCTGGTGCAGTGTCTGATTTCAACCACAAGCTCTCTGACCTAATAAAGAAATTTCTAGCTTCTGATACAGTGGTATATGTCCTCCAATGGTTTAAGAAAGAAAACGTTCCTACAATGGTTGCAGTGGTAGTGATAGTACTCCTGTTTCTTAGTTGCTGCGGTCTTGCCAAGATTGTTGGTAGTTGCTGCGGATGTCTTGCCAAGATTGTTGGTAGTTGCTGCGGATGTACATGTCTTGCCTGGAGCGTTCGTAGTGGCTGCGGATGT	noncoding	NA	scaffold_167	33850	34247	395	3.19	2	33850-34138	34142-34247
lincRNA157	GCGTAAGGTTACTACATGGAATATTTTGTGTCCATTTTTGTTGTTTTAAACAAGTAAAAACTTTATCCTTTCTGTATGTCTTTTGCCAGATATTTAAGTTCAATATATAATTCGATTGATTTGATGCATGAACTTACACGCCCACCTTGCTTTAATGGGTTTCACATTCATCGTGGCACCCTCAGTTTTACAGTGGCTCTGTGACAGAAGTCAAGGCCTTAGATTCGGCCGCCACATCAATGCCCATTTTGTGACTTAAATTTCTCCTTTCTGAAAGGGAAATGACTTCTTCAGCATGCTGTATGCAGTAAAGTGGACAGTACAGAAAAAGAAAAGAAAAGAAAAAAGTAAATGGAATAATCGAAGAAGTTTGACTCGAAGCATTTCAGTGCGGC	noncoding	NA	scaffold_6	2165962	2166359	395	3.78	2	2165962-2166266	2166270-2166359
lincRNA158	CTCTAGTTTAAACAAATCCCAAGGAAGATTCTAGAATAAAAAATACTAAATCTCGATCCCTGCAGGCACCAACACCCGGATTCATCGTTGCGACAGAATTGAAAGAGAGACTGGAGAGACTTGGACGCAAACACACTGGGAAAAGATGAGAGAAACTGGATGTTGCAGACGAGACAAGGCATGTCATGCCAGAGTTGCAGTGAGCTAGCTAGGGATGAAGATCGGGGCATTGATTAGACACCATTTACACGAGTGGTCTTCAGCAATCCTCTCACCCTCCATTCATTGAACGACAGGAAGCTGTTGATTTTGTCGTTGTATTTCCCAATAAGATATTTCCACACGTTTTCCGCCATGTTTGTGTGGTGCTCACCATCACATGTCTTCTATTTTCT	noncoding	NA	scaffold_8	793092	793490	395	4.75	2	793092-793181	793186-793490
lincRNA159	GAACCTGGAAGAGATGCGGATTTTTAAAGCTCATAATTTAAAGCAAATATTTTACAGTGTAGAAGGAGATGCACTCACCAGAGATGCCATCATCAAGTTCCCTAAGCTAAGAAGATTGTCTCTTTCAAATTGCAGCTTCTTTGCTACAAAGAATTTTGCTGCCCAATTGCCTTCCTTGCAAATTCTAGAAATTGATGGCCACAAAGAATTGGGAAATTTGTTTGCACAGCTCCAAGTACGTCCTTTATATTTCTCCTAAATTGTCAACTTCAATACATGTTGATTTCTTCCTTTAAATTTCTGAAACTGAAGTAATTGATAAGTGGAGATAAATCCTTTAGCCATCCACTAAATTGAAAAGGAGTTGTCTAATTGTATCATTCCTTGTCTCTTGATAGA…	noncoding	RepPop1285	scaffold_49	94476	94940	442	32.32	2	94476-94730	94754-94940
lincRNA160	TAGCCCAATATAAACACAGTATTTTGCTTTGTCTGTTTTTCCAATTCGTACAGAAAGCAAATATATCTCGATGTTTATTCAATTCTACTAACAGCTTTGGCTTATGCAAGACACCTAAAGTAATGCATTTTACTTGTTAGTCATAAGTCTCAATACAATTACAAAAATATGGAGTACAAGTTACATATAGTAAGTAGCATTTAAAAAGTGGAAGAATTACCGGAATGAGAGGGAGAAGGTAACAGAGAAGACAGCTAGCACTCATCTCATTTCAATGCCTGAAAATTCGAAACGAAGGCAAACCAAGAATGAAGCGAAGACTGGAGACCACACCACACATCAAAACACTGCTGGCACGTCTTGGCATCGCGAGTAAAACTGAACGTGTTCCACTCGTTA…	noncoding	NA	scaffold_5	15292348	15292794	444	4.66	2	15292348-15292437	15292441-15292794
lincRNA161	GGCTGTTATGAGTTTCCTTGCAGGTCTGCCACTAGAATTTGATGCTGCTCGAACACAGATTCTTTCTAGTCCGGAGATAACCACTCTTCGTGACACCTTTACAAGAATCTTGCGTTCAGAGTGATCTCGATCTGCCCCTATTATCACTAGTGCCCTTGTGAGTCGTGGAACTTCAAATGAAGCAGGTCGAGGAAGTCGAGATAGTCGAGGCAGTCGTAAGAATACTGGTTTTCAAGGTAGTTGGAGTGGTGGAGGCTTAGGTAGAAATACTGGTCATAACAAACCAGTTTGTTATTACTGTGATGAACCTGGTCATACAAGACGTACTTGTTGGAAGCAAACCTCAGCAGCAAGCCCAAGTTGCTAATATTGCAACTCAAGGAATCAACCATGTATCTA…	coding	NA	scaffold_4	7302114	7302568	447	4.81	2	7302114-7302451	7302460-7302568
lincRNA162	GGCAGAGCAACAAGATCTCCCTCGCTTTCATCGAAGAAATGAAAAGAACGTAAAGGTTTTAGTAATTCTTGGATGGAAAAGAGGTTATTCGATTTATCATCCATTTACCATAAAATCTCAGGTCAAGCTCGGTCTTCCTTGTTTTGGCTGATGTATCCAGTGGCTCAAGTGAAATCTTGATAACCTGGATTTATCTAGGAGCTCAATGGGTGGGAATCTTGAAATCCTTTCTGCAGTGACTCAGCTGAACGGGGTTGTGTGTTCTTAAGACTTTGTTCTTGATTTGAGTTGGGAAGCTTCACATGTAACGAGCTGGGCAACAACTTTTTGGCATTCAGCACCTTGCTGAGTTTGTAAATCACATGGTGTACGGTTTCCAGATTTATCTCGCGACAATGA…	noncoding	NA	scaffold_9	5752377	5752845	447	5.98	2	5752377-5752466	5752489-5752845
lincRNA163	GAGAATTTGATTGGCTTCAAAGTTTATGGGTTTTAATTACTTGGTGATCTTTTGTAGGCCGATGGTGAAGAAAGACCTCTTATTTAATAATCGGAAGAAAGCATATTATGAATAAGTCTTGTGTTGTTTCAGTTCTGCCCTCTGTTCTGCTTCTAGTGATAGAGAGGCTGCTTTGTTGATCATGACTATCATGGGGGTTTCTGAGGCTTGTCATTCACCTGCTCTCATGCATAGAGATCTTAAGCCTTACAGCTTATTGTTTCATAGTGTACGTTGAGGAGGATGCTCCTCTTAAGGCCACAGATTTTGAACTCTCTGTAATATTCTACAACCATGTATGGTACCTTTAATGCTTGTTTTGGAATTTTTATTTTCATCTTGGATTCCATGTGTTCATTC…	noncoding	NA	scaffold_19	356647	357098	449	74.91	2	356647-356735	356739-357098
lincRNA164	ATAATACCTCTAGGCTCCATAATTAAATCAGTGTCAGTAACCATAAAGAACTTATCTGCAAACTTGAGCCAATTCGAGAAATGATATAGAATTAAAGAGAAACTGTCTTCAAAGATTACAGTTCCATTATTGAAGATAACTTTGTTCCTCATAAACCATATACTCCAGCTAACACAACAAGAAAGCATAGACCAAGCCTTATGCTGGAATTTTCCAAACACTAGGTTGGCCCACTAATATAATAAATCATCCACACAGCAGGAAAGACAACCATTAATACCCCACCAATCCAAGAATTTCATCCATAATTTTCATATCGGTCTACAATGAAGGAGAAGATGATTTGAAGTCTCAATCTCATTTTCACAAAAAATACAAACGGCTTGATCAACTAGGATT…	noncoding	RepPop980	scaffold_15	8512462	8513398	923	7.66	2	8512462-8513294	8513309-8513398
lincRNA165	GCTTCCCTCAGAATCCAATACAGATTTATTTATTTTCTAGTTGAAAAAGAAACAAGAATCTAACAGACAATGGAGAAGGTTAAATTTGATGGGTGGATGATTTAGTAGTTGTCTACATGACATGCTTCTCCTTTTTGACAAAGCTTCTACTATATGGACCCAACCATACAAATTACCCAGCCACAACCACAACAGTCTAGACAATTCTCCCTCTTTTCTCCTTTTGATGAACATAATGGACCAAGACACGTCAAGGTGTGTGGACCATGCTTTGAGAATTTTCAAAAAAAATGAGAGAAGGGCATCTAAATTTTCTCCCATGCTTCCCGCAGAATCGAATACAGATTTTTTTCTAGTTGAAAAAGAAACAAGAATCTAACACACAATGGAGAAGGTTAA…	noncoding	NA	scaffold_10	20551934	20553655	926	17.53	2	20551934-20552021	20552818-20553655
lincRNA166	AACTCGCATAAAAATAGGTCAACTCATAAATTTCACGTGAAATTTAAACAAATGCTCCTGTGCTGACTCAACACTTCCTTCAGTCCACCCCCACCCGTCGTGACCGACACTCCACTCCAGTGACTCCACACTTCGTCCTTGTCTCCCTAACTCCTTTCCCCTTTTTCCTTTTCCCTTTTCCCAGCAAATTAAGAAATCACTTTCCCCAGATCTAGAGCATTCTTGGCGTTGGTGAGACGAAGGCAAGATTGCACTTTTGTCAAGGTCACTTTCCATTATCTTTAACTAAGCTTCTTAATTATATGAACTTTTGAGAGAAAACTAAATGTGAAGGGAATTTAGATGTAATTTATCTGGGTATTCTATGAATCTGTGTAATTTCTTGCTTGCTGGTTTTGT…	noncoding	RepPop977	scaffold_7	13680962	13681824	434	14.86	3	13680962-13681041	13681046-13681208	13681634-13681824
lincRNA167	GGTTTCTGAGTATGAATATATATTATGTCAAGGAGAATTTTTAGATGACAAGATTAAGATTTGTATCTTGACAAGAAATTAAAGTCTTTTCTTCTTCTTCTTCTTCTATCATGCTATGGAAATACAGAAAACCTGGGTATTAGTCTATTTATATGTTACCCCATACAATAATAATCCACCCAACAGCCACACTCTGATATTTACCTGACCACGCCTGACAGCATATCGTAATTCATGAATTCCTGAGAATCATGTGCGGTAGCGAAGATGTCTCTATCAGCCTGGACAAGTCAGTATAAACTCAGTAAACTTCAGCCCCCCTTGCAGGATGACAAGCTCCAACATTACATGTACTTGGCATCTTCCATGTATTCAATGTAGTCAACTCACAAAAATGAC…	noncoding	NA	scaffold_9	3339125	3339587	435	3.02	3	3339125-3339371	3339392-3339489	3339498-3339587
lincRNA168	CCTTAATTATAGTGGTCAAATGAGATTAGGTTGATGAATTAAAGAGAATGATGTATGTATGGTATTCATATTATTTGAAGATGGATCGGAGTGAATATTGTGAAATTGATGGCAGGTTCCATGATAATGAGAGATTTTACTGAAAATCTAAAGAAACATTGGAATGTGTCGAAATGGGCACAAGAAATTTGTAAGTTGAATATATTTATAAACTAAAATTGGACCGAAATCATTACGAGTTTGACAACTTATATGGAAAAGCCATAATGGGTATAATATATGTTGGGATTGAAATTGATATAAAGAGATAGAGTAAGAGGGAGAGAAATCACATGGTAGATATTATAATCAAATGCGCTCGTGAGGTGAAACAAGACACAAAATGAAAATGTTGAATGA…	noncoding	RepPop383	scaffold_8	18373679	18374121	438	4.1	3	18373679-18373768	18373770-18374026	18374031-18374121
lincRNA169	TTCTGGTAGCATTTGATAGAAGATTAGCACCCTCTGGTCATTGACATATGCTTGTGTATCTGACATCAATCGTCACAGTGCCATGGCCTTTACTCGGTATTCTTGAAAGCATCAGGTGTTGGGTTTCAGTAACAGGATCATTATAGTTGTGAAATGGCAAGAAACTTAAAGTCGTGATGAATCAGTTTAGCAACAATCCCTTGAGGTTTTCGGGCCACTATAGGGGTAAAAGGATTGTGAAGATTATTACCAAGCAAATAGTCGTTTTGAGGGAGTTAATGGTAAGTTGATGAAGTTAAATCCTTACAACGCTAGGAGCATGTAGGAAAACACTACCTAAATCCATCTTCTCAAGGGATCTTAAATGTCAAATGACCGGGGACTTGTAAGCATGGGCAA…	noncoding	NA	scaffold_6	5703564	5704078	440	3.35	3	5703564-5703823	5703883-5703972	5703989-5704078
lincRNA170	CTCTTTAACCACTCCTCATCGTTCCACTTTCCAGCCATGGATAAGAAGATCTGAGGAGTGAGAAGACTTGTTGCCCAAAAAACATTTGTCTTGCGTCGATGATGATTTACCTCCTGTAATGTTGACTCTATGGGAAAAGATGGAAAAAGCGTTATCGTTGCTTAAAGATTAAAAATTCTTTAGGAATCGGCCTGCAAAATCTCCCTTACCCTCACCTGTGCGTCCCAAATTCTACGCTATTTCCACAATGGACTTCAAATGTACGTTATTACAGACCGAGTGAATACGCACACATATCAGATGCCATCTCTTGTGGAGTAAGGGGTATTATTGCCTTGGTCTTTGATTCTGCTGCACCCATGCATTGCCGTGCTGTGCTGGAGCTTGTGACCATGGAGG…	noncoding	RepPop3665	scaffold_17	3891837	3892357	443	4.91	3	3891837-3892074	3892150-3892248	3892252-3892357
lincRNA171	GTTTTCAGTGAGTTTTTTTCTATTTCTTGTGTATCTGTTGTATTGCTAAGGCCAAGGGATGACATGGGTGTTGAATTTTTGTGAGCATTGTTATTCCATCGCATCATTTGCCTTGCTTTTCTCATGTGAGTTTAGTAATGAGATCCTTGCTAAAAGATGAAAAGACAAACATTATGATTTGAAAGATGGCCAAACGTGTCACCTATGCTCTAGGCTTATACGTTTATACATGTAATTAATCTTCTCTCTCTCTCTCTTCCGCACTAGCATTCATGGAAACACAACAATGAAAGAATTAAACTCGCATAGAGTGAGAGCAAAGGCAAAAGGTCAGGGAGAAGAAGGAGCCATGAATATCCTTTTTATTCCATGTCACTGAGTAACCTAACGTTTTTAGTT…	noncoding	NA	scaffold_14	7413738	7414222	448	3.57	3	7413738-7413838	7413855-7413985	7414007-7414222
lincRNA172	GGGTGCTGCAGGAGATCATATGCAATCTTCAGGTACTCGATTTTCTCGGCAGGAATGTCAACCGTGGCCTCTCCATCTTCTGGCAAGATATCATTGTCTAAGCTTGGTAGTGGAAACTCAACAAATTTCACCAAGTCTGCTAGACTTGGAGGAATTTTAGGTAGTCTTTTGATGTTTCTTGGGGTTGAAACAAAGGAGACTTTGATTCCAGCTTTGGCTAAATCTATGGAAAGTTGAAAGAAAGGTATCATATGGCCAAAGGCAATCCAATCACTATGTGAAGTTTCTCTGCCATTAATTCAAGGTATGGAGAAAAAGAAGATTTCCCAGGCTAGGAAAGGCAAACCTGTATAAATTTTCCAATTAGGACGGACAGTAAGCAGATTTCAATGAGAAAAG…	coding	NA	scaffold_14	6271611	6272119	449	4.48	3	6271611-6271879	6271887-6271976	6272030-6272119
lincRNA173	GTAGAATAAAATAGAAATACTTGCAAAGGTGGCAACACACTCATGACTCATCTGTTTGCAACTACGACTGCAACCAAGTTGGGTTCAGTGCAGATTTAATGGGATTTGGATATTAATATGATTACTGAAACACTAAAACCAAATTCAAATCTGTATCAAATCTAAAATTAGAAAAAAGACTTGAATCCTATTACAAGACAAACACATGGATATGTCGACTAGCAAATTATGATTAGCTATATTTCATTAAACATTTTATCATGGAGCGTGCACATGCAGATATAACCATTAACACACACACAAACCAACACATGGAGGTGTATATGCAAACAAATTTATAGAGACGTACATTAAATAAAGATCCTAACACTTTCATATACAATTTTTACATACTTCCAT…	noncoding	NA	scaffold_3	15248540	15249011	454	3.43	3	15248540-15248739	15248746-15248909	15248922-15249011
lincRNA174	AACCAATCTATAATAAATCCTCAAATAATGCTAATCAAGAATAAAAACTAATGCTGACAGTTGAGGTTCCCCAACCTATCCAACAATCTCTCCAGCATCATTGAAATTACTCTCATATGTTAACCCATCGTATCTCTATGCGAATTTAAATGTATAAAAATGCATTAAGTTTCATGGATTCTTGCATAACATAACCACACAAATTGCATGTCTATCTCTAGATTTCCCTCAATTTATGGCATTCATCACCACCTTTGAGTCTCAATATAACCATCAAATCATTCAAATATTGGCTAGATATTCGAAAATTAAAAATAGTGATGAACACTCAACATGAAATCATTAAACTCGAAACCATTGAATAATGGAACAAAAACATCATAGTTCACCTACATCGTA…	noncoding	NA	scaffold_18	6609918	6610394	458	5.02	3	6609918-6610166	6610184-6610289	6610292-6610394
lincRNA175	CCCCATTTCTCTCTGAAATTTCATCAAAAACACGCCTCGAGTCTTTCACATACCCGCATTTCCCATACACGTCAACCAAAGCATTCCCTACAGTCACCTGAGAATCCAAGCCAGTCTTCACAACATAACAATGAATTTGCCTCCCCGTAACCCCATCCTCAAGTCCCGCGCAAACCGGCAAAACACTCACAATACTAACCATATTTGGCCTAAACCCAGACCTCAAATTCATTTAAAATAAATGAATTGCTTCGGCATAGAAACCATGAACCGAAAACACCCCAATGACCGAATTCCACGACACAACATCCCTTTCAAGCATTTCATCAAACACCCTCTTCACATCTTTCAAACCCCCACAATTCCCATAATGTGTTCCCTACAAACACATCCGAATCA…	coding	NA	scaffold_9	6748605	6749077	459	3.59	3	6748605-6748838	6748842-6748976	6748988-6749077
lincRNA176	TGCATGCTTTTAACAAAAGAAGAAAAAAATAAAATAAAGGAAAGGAAATGAGAAGACTTGCCTGACCAGATGAGAAATGCTGCTGGTGGTGTGGCCTAATATAGAGGTTGGCGTGACTGAGAAGGGGGTTCCTACTATTCACGGTGTTGTTGGCTGAGGTTGGTCATTGTGGAGAGGAAGGTAGATTTTGCTATGCCTGAGGCTGGTCACGGAAACACTGTTAGGGTTGAGATTTGTAACTTTTGCTGTGGAGCTTGAGGTGAAGTTGCTGGAATCAATGGTTGTTGAGGGGTCTCTGGTGTAGCTAAAAAAAGGGTTGTTTGCTAAGATGAGGAAGAAAGGCTGGTTTTATGTCTTTCAGGAAGATGGTTTTGGGATTTTCAAGGTCTGGGATAAGAG…	noncoding	NA	scaffold_18	10514792	10515260	461	3.87	3	10514792-10514881	10514889-10514978	10514980-10515260
lincRNA177	CCTGTTTGGTATCGTGTTATCTTCTCCAGTGTTGGTTCCTCCTGGCATGCTTTGCTCTGCTGGTTTTGTTTTTGTGTCAGATGTGGGTCTTGGTGACTGGTCTAGTTGTTGTCTTGGTCTTGGCAGTTTTCTTTGTATTCTTTGGGGTTTCTTCTGCTTCCTTTTGGTAGTCTTTCCAGTTGGCTTTGTGGCTGCAGGTGACAGGAGTCTTTTTCGCTTTTGCATGGTTGTTAGGCTAGTTGTTTTTTGTTTTTTTTTGTGTGGCTGATTTCTTGCTTTATTGTTTGCCGGGTCTCATTTAGTCATTTACTTATTTGCTAAATTGCCTTTTTACTGCTCAGACTGTCTTTTCTAATCCCTTAATCGTCAATTAATAAATTTGATCTCATTCACCCAAAA…	noncoding	NA	scaffold_3	2909316	2909821	464	3.67	3	2909316-2909370	2909410-2909605	2909609-2909821
lincRNA178	AGCAGCTGCAGTGCTTGGTGGTTCATGTGCATATATCAAACAAGGTAATACAGTCAGTAACAAGACTTTCGATCTAAGAGAGGTTTGTGAGAATGTCCCAGCTAAACCACCTACACGGCTCCTCCAAAATCCTCAGACCACCATGCTAAACACCTTTCTCAAAACAACATAACAACCCCTTCCCATACCTGTTCCATCCTTTGCACCTACCTGCAAAACCCCTGTCCCTGCACCCTGTCCCTCCATCACCAATGATGCAGCAGAACATGTTAAGCTGTTCTTTGAGAGATTTCCTTCATGGGTGGACTATCAAGATCTGAAAAGGGCTTTTTTCAAACTTGGCCGGGTTATCAAACTTTTTGTATCAAAGCGAAAAACTGTTCTTGGAAGACGCTTTGG…	noncoding	RepPop8120	scaffold_2112	15	542	470	5.74	3	15-120	150-220	250-542
lincRNA179	TCCCCAGAATTGTTCATCATTTTGATTAACATATGCTCTCCCAAGAAAAACAGATCAAGCAATGAGCATAGAAAATTATCAAACATATACTTATAGATAAGATGAAAAACAGAAACTTAAGCCAAAATACTAGCCACTGTCAATAAATATCTAAGGCTCTGCATTCCAAAATGATACCGGTTCTCTGACAGAAGAGAAACTCAAACACAGACCCTAATCATATTCTTGTACCATAGCAGGAAGGCCTAAGAGTTCGAAGGAATAGAAGGGAAAAACACACCCGTTGTTGTGCTGCTACTATTTCTCTTTGCTTTCCTTCCACTAATCCAGACTAGTATTTAGAAAGGGTTTGTTGCTTAGGGTGTTGTAAACATGGCTCTCAGTTTTTTTTAGGAGTGT…	noncoding	NA	scaffold_4	1715703	1716242	473	6.52	3	1715703-1715812	1715814-1715903	1715970-1716242
lincRNA180	GTAGTCAGTCTCCTTGCATTTTTGTGCTTATTGATCCTTTTCGTTCTTTAGTAACAGGAAGTTTTAAGTAGCTAGCTAGCTAGCACGGTGGCCATGGTGATGATGGGACTAAGGAGGCTGGTGATGATCTTGAATTCCAAGATAAGGTTCTTGAAGATGAAGAAGGGTTATGATAAGATTGAGAAGAGTGAGAGCATGAGAGTTGAGGTGAGAAGCAGGAAGGCCAGGAAGCTCATTGAAGAGACATTAAAAATTGCTGATTCGCCATACACCAAGACTTATGCTTTTTGATGATACTGTTCTTGAGCATCTCTTCTCATGTGTTGAATTGCTACAATGTATGTGTGTGTGTATCATGGTTTTGTTTCTTAATTGTTAATTAAGTGAAAATATTTAATT…	coding	NA	scaffold_4	9091101	9091589	474	6.71	3	9091101-9091394	9091399-9091488	9091500-9091589
lincRNA181	AAGAGAAGGAAAGATCCAATGGAGTCCTTGCTATTTGTGCTGCAAAATCAGCTGCCCCGTCCTACATTTCTCTAGCTACAATATCCTCCCTGTGAGTCTTCTCACTCCTTGGCCCGTAATGTTCATGCATAGTTGTCGAGGCATAAAGATTTTCTCTTCTCAATGGGCCATAAACAAAGGGAGTGGTGGAAATATTTCGCTCAATGGGCCATAAACAAAGGGAGTCGTGGAAATATTTTGCTCAATGGGCCATAAACAAAGGGAGTAGTGGAAATATTTTGAAACGGTCAAAGACCAAAACTGAGCAGAACAAAGGAGATTTGCATTCTTGGTTCTTGATTACTTTTCTCAAGTTTTTCTCATTGAAACATATGCTAAAAAGGGGCTTTCGAAGGAATG…	noncoding	NA	scaffold_48	62817	64179	475	10.93	3	62817-63111	63115-63204	64090-64179
lincRNA182	ATTTGCTGAAGTTTGTCCTTAGTTGAAGATTCTTATGATCTTGCATTTCTTTATTCAAGAGTGTTAGTTAAAGACAAAAGGTTAGAAATTGTGCGTGATAAGCTTATTGACAGTGAAGCTGAGAAGTTTGAATTGATCACTTGAAAACCCTGAGCATCAGTTTTGAACCTCTTATCGAGTGCCTTTAGTAAGAACACGAGCATCTTGAATAGTTAACAGCATGATTGAGCAAGCACAAACAATTTTGCTTCATGTTCAGTGAATTCTGGCCTTCTAGGGCACAAAGCATTGAATGATGTTGGACTTCTCGGAAGTTTTCGAGTGACGTCCAGAAGATGAAGCCAGAGAAGAACATAGAGGAGAGATCTTCACTAAGAATCTCCTTGATTTGATGCCCTT…	noncoding	NA	scaffold_3	19962639	19963147	478	3.24	3	19962639-19962946	19962948-19963050	19963081-19963147
lincRNA183	CATACGCATCACATATACTATTATTCAATGAAATCCCAGTAGCATTCAATTACTTAAAACAGATCTACCACAGAGACCATTAAGAAAAGATTGTGGCCCAGTGGTAAGAGCTTGGGATCAAGAGGTTTGCTCCCTCTGTGGTTTCAGGTTCGAGCCCTGTGGTTACTCATATGATGGCCACTGGAGGCTTACATGGTCGTTAACTTCAGGGCCCGTGGGATTAGTCGAGGTACGCGCAAACTGGCTTGGACAACCACGTTAAACTAAAAAACTAAAAAAATAAATAAAAATGGCGTTGATGCTCTATCTTCTTCAACTTCTTTAGAAGGAACGTGAGGAGGTTCAAATATGCTAAAAGCTCTACATGCTGAGATTAGAGCTAAGATAATAAAACATGGA…	noncoding	RepPop5	scaffold_8	3039716	3040230	481	4.75	3	3039716-3039805	3039824-3040124	3040141-3040230
lincRNA184	AAACTATATAAGATGAGTTTTACTACTTTATTATAATCAAATGAGTAAAAGTTTATTTAATGTTATATTCTCACATGAATAGGAATGAGAAAAAATACTAATTAACGCGAGACCAGTTGGTCACTGTGGTATTGAGAAATCTAAGAATATTATTTCTGTACGGAGGATTCCACCGACCATCACTTTATATCTTGGAATGTATTAGATTGGGTAAGTTGGCTCTGGGGATCAATTCAATCTAATGTTGGATATCTCTCATTAGTAGCTTCATGTGCTTCCTTCATCTTTGTTATCTTTCTCGAAGTACTTCTCAACCACTTTCATAGCTCATTCAAGGAATGGTATTACTTCGCATACCTGAATCAATAGTTATGGTTCTCTGAAGGAGCAAAATGCATT…	noncoding	NA	scaffold_17	7856841	7857475	487	3.05	3	7856841-7857035	7857101-7857171	7857255-7857475
lincRNA185	GGTGATTGGTGAAGCTCATTATTACAAAGGTGCATTCGGATGCCACACTGCTCTTATATTGAGAACAAGGTTGTCAATTCCGTTTCGGGTGACTAAATACAAGGTTTTTGTTTTTTTTTCCCAATATGTGTGCATGACACAAAAAACTTATTACGCTTTCTGTTTGATGGTGCAGTATGGCAGTGATCCTTCTTTGGTGTTTTCTACTGCAACTTCTGCCAACCCTTGCGAGCATTGCATGGTAAGATTGGAAATTGATCACAAACATATTTGTTAACGACATTCAAATTTTTGATGGGTTTGTTTCTTGGAAGTATTATGATGGAACCATTAATTACTTCAATCATTGATTTTCCTTTCCCCTCTCTCTCTCATGAAAGGATTTTAAGATATGAGGAA…	noncoding	NA	scaffold_12	6315787	6317087	493	11.32	3	6315787-6315874	6316681-6316770	6316773-6317087
lincRNA186	CTCTTGCATGGGTAATTAACTGAAGCCATCAAAACATAACAAATTAACAGAAGTTCGAAATCAATGAATAAAAGAGGAAAGCTCCTAGCAGCAAAAGGCGAAGCAGCTCCTTTCATTAACCATGTAACAACAAAAAAAGACAGTGAGGTGATGCAGGACAGCCTAAGGGATGTTCCAAATCTGACTTTTAAATGCTGTTTTAGGGCTGTTAAAACTGTACTAATGTTGATTTGTGATGGAATATGAAGAAGGATTTTGATAGATGCTAGGAGTTGCACCTAAGGTTCTTAAGAGTCACGCCTAAGGTTCTGATTCAGTCCCGCAATCAAAGCAAAATTGCTGCTTATTGAAAGAGAGCAGCCAGTTCCATCAAGGACATGGATTGCTAAGCCCCTAACA…	noncoding	NA	scaffold_1	27585292	27585825	494	4.36	3	27585292-27585381	27585388-27585701	27585736-27585825
lincRNA187	TCTGGGAAAGTACCAAACTTGGACTAGTTAATAATTATAAGCAGAAAGGGTATATGCATTGTTCCTACTTCCTTGGCATCTCACAAAAGAGAGTATGTGATGAGAGAAACAAAGGGGAAGAGGATGCTTTGAGTAAAGTAAGAGAGTCCCGTGTAGTTTTCGGCGCTGACAGTAACGGTAACATTTGCGGCAGCATTCACCCTACCTCTTCAAACCTATATATGATATAATTAGACAGTGAAAATAAAAGGATAAGGCACGCGTGCACACCCAGCCACAGGATTACAATTGCTGAAGTCGCAAGAGTGAATTAAAACTGCATATGAATATGCAATTACAATTGTAAAGGAGAGGGAAATGAAGAACTTACCTGGTCGCTGCAAGTCGAGGATGATGGCG…	noncoding	RepPop1941	scaffold_19	14659752	14661805	500	5.54	3	14659752-14659988	14661536-14661625	14661633-14661805
lincRNA188	CTCTTCAACATCCAGCACTGTGATTTCTCCTCTGCATCAACCTTCAGCCACGGTGACTAGCTTCACCAGCATCTCTTCTCAGTCATCTTGGCTCATCCTCCTTCCAGTAACAGAGACTGCTTTCCATCAGTAGCTTCCTTTCAGTAGCAGTAATAGAGATTGCATCTCCTCAGACTGTGACCAACAACTTCACCCTCCTTCCAGCAGCAAGAGTTTCTTCTCAGTCACAAAAGCTTCTGGTTCCAACCATGAGCAGCAGTTTACTCTTCCAGCAGTAAGAGGCTCTCCCTTCCAGTCAAAGCAGCACAGTAATACCTACTCCACACCAGCAGCTCCTCACCTTGGTCAGTCTCCACCCCAGCACCAGATCCTCCAAGATCAGCCACCGTGGGTAGTTTT…	noncoding	NA	scaffold_1	18480830	18481345	506	3.88	3	18480830-18480921	18480927-18481255	18481261-18481345
lincRNA189	GTGCTCTAATTACTATATATCTTATGAAATCTTTGTGGTGTTAACCTCTAGAATTTTCATGTCTGACGTTTGCAAAATCTTTCTCCGAGTAACATTTACAACGCAAGTATCTTGCTTCAATTACCATACCATCCTCAACAGCACCATAGGAAGAAGAGTGAGTTCTCTCTCTTTTTTTACTTACAGTGTTTCGTCTAATCAACTGTCAACTGGTGAGAGTCAACGCTTGGGACTTGCAACAAGAGTCCATACGGCTTAGATCTCTTAATCAGACGACTGCTGTGAAGTAAAATCTAATAGATGCCGGCAGGACTTTGAAAGCAGAGAAAGCACGTGATCGACGATGGGGAAAGATGAATAATAGACTACAACACTAATCAATGAAAAACTTACCAAAGG…	noncoding	NA	scaffold_8	7708689	7709218	508	3.76	3	7708689-7708938	7708946-7709039	7709055-7709218
lincRNA190	GCTTTCTGTAAATCACCATGTCTTTTTCATGAATAAGTTTCATGAATAAATTATTACATCACAAGGTTAAACAATGGAAGACAATGACACGGCGTCGTACGTAATCAAGACCTTAACGAAGAAGAAAACTTCATCTCTTCCTCAGCTCATCCTGAGGATATATATTCAACTTGTGCACTAGCTAGGATCCACCCCGTTTATCTCTATAAAACTTTGACCAGTTCCTCCATGTCAATGGCATGCGAATCCTCCAGAAATCCATGTCATTTCACGCTTGATGTTATTTCTTCAATTAAAAAAATACCAATTTCACTGGAGATGGGGTTATACAGAACACAATTTCCATGGAGATCATACAGACTCTCATTAATCACTGTCATAAAAGCCAACATGTCAACA…	noncoding	NA	scaffold_16	152557	153101	509	4.68	3	152557-152646	152675-152997	153006-153101
lincRNA191	CCCGTTTTCTATCAAAACGACCAGCTTCCACACCACCAATATTCAATCCAACCGTTCAGAATGAAGAGTAACGTGTCTAGAAGCTGCTGTGGTGAACGAACTGGAAATCGAAGAAAGAAGATAGACTGCTCTGCTGCCTCTTCTTCCTTTCTTTCTCTCGGTTTTCTCTTCTCTTTTTTGTTCAAAAACAGCTACTGCCATCTACAGTGGCAGCTCCTATATTAATTCAAAGAGACAGCCTTGCCTTGCTGTCTCTTACTGGTGGTCCCACCATCACATGGTGCGGGACCACACACAACAAATCTCCCCCTCATGCACCATGTGAGGAATTCGTCATACTGGCGATCAACATGTAAGCTTCAATTTAGGAGGCTCTGACAAGCCTGCTTCCCTTCTGCA…	noncoding	RepPop3142	scaffold_6	17596877	17597420	513	37.14	3	17596877-17596966	17596989-17597157	17597167-17597420
lincRNA192	TTGGGGTCTAGAAATTTCTTCTTGTGCTCGAAGCCTTCAAACGCAGTCAATTCTTCTTGCACAGAGGGAACAAAGATGATTAAATACCCATTTCCATTGACAAAGTTGATGGATTTCTTGCTATAACTCCTTCCGTTTCTCTAACTTGTAAACGTTGATGATGCCTTGTGCGGTGCCTCTTTACCTCCCCAAAAAGGAAAGAGAAGATCCATCAACATTTACAACTTAGCATAATCTGTAAACAGTGAGCTATCATCCCTTGATTTTCATACCCCAGAGCACTCCTCCTAGCTATGCATATAGCATTTCCTGTGATACGGTCACGGCACATTACTGGTGATCAGTTGGAGAATCAGCTTTACACTAATCAGCTTCTTGTTGTGCAGACGGGAATTGAAA…	noncoding	NA	scaffold_3	12394617	12395157	514	7.94	3	12394617-12394694	12394698-12395062	12395087-12395157
lincRNA193	GGTTGGAATTGAAAGAGCATGGCTTATGTGGGATGGTTTTAGTTTCTTCTTGAAGAGATGTACTGGTTCCATTCTTTTTCAGGAGAGACATAGTGTTGGAGCAGAGATTAGCTCTATTACCTTATAATGTAAATGGAACCTATAGGCAGTGGATATATAGAGATAGTGAAGATGGGATTGGGCAGCATGAGCATGGCCAGTAAATGTTAACTCACAACTCCAGAACACTAGCGTGAGCACTTGCGCCGTTGTCCAGCGTGAGAATATGTACTGTCTCTCTTTCTCTGTTGTTTCTTAGAGTATTTACTGGTTATTAATTTTTCTGTTACTTATTCTCTTCTCCAGAACGGGTGTTTCGTATCAATCTAAGTCACTGGACATGGGTTGGAAATGAAAGAT…	noncoding	RepPop1276	scaffold_74	60141	60691	514	3.3	3	60141-60230	60255-60588	60602-60691
lincRNA194	TATCATTAAAATTTTATGTCTTTCAGTTATCTTTGAACTAGTAATGAATTAAAGTTCAACAACTAATTTCATGCTAGAACTCAAACAATGCTATACACATATGACATTGAATGCTTATGCCTGAGGTGGTGTGTAAAACCCCACCACCATCAAAATAAATATTCGACACATTGGTGGTGACATGGATCAGTTGTCCTCGTTAATCCATTGCTCATGTGCATTTACACTTGCACATGAACAATAGGGGTAATACAATGTGTGCTGCATTGTTATAAGCATATGGTCACGACGTTAAAAATAACTGAAAACTGTTGTTGAGGATATATTGAGTGTTAGTTTTTTAGACCATAGTGGGTAGACTAGAAAGAAAGGAATTTGATCTCTATGTTTGACAGCTCT…	noncoding	NA	scaffold_8	7380006	7380548	516	3.72	3	7380006-7380082	7380107-7380454	7380458-7380548
lincRNA195	GTCATGGAAGGCCACCGCTGTCTTCTTCAATCTTGATTTTCTTCCACTTCAGTATCCGTAACGGTTAATGCAGCGGTTTGGCTAGCGTATTAATAACAATAACCGTCTCTAACAGTATCCGCACTCCACGCGATTATAGATTGAGTTACCCAAAATGCCCTTGAATATAGAGGGGAACCTGAGAGGAGGAAGAGACTTCTGGAGGCATCGATGAAGAGGAAGAGGAGCCAGTGAATTCAGCGTTTACACGAGGTTATTGAAATAAAGAGAGAGACGACGACGGTGGTGGCGGTGGTGGTTTGATTTTGGAATGAGACAGTGTCGTGGAGAAGGAGGTGAAGGAGAAAAGTGAGCGTTGGAATTTGAAGGAGAAGCGGAAGAGGGAAGTGGAAAAAAAAG…	noncoding	NA	scaffold_8	1700616	1701223	521	6.25	3	1700616-1700783	1700866-1700956	1700962-1701223
lincRNA196	ATGAGTTTCTTCTCCAATCCATGCTCCTAGTTTCTTGCCATAAGTGCATTTGGCTTAGATACAATGATGCATCAAAATCAAATAATGCTTCATTCTTCGTTGATCTCTCACCTGGCGATGATCTGCACAAGCCATGTCCTTTTGAACTTCCTCGTTGTGATCTCCTTTCCTTGAGAGATCTTTGCAGGACGATGTAACAGAGATTCAGCAACGATCTATTCAAACATCCACCACAACACTGACATTCCTCCTCACCTCCTCCGTGATCACCTTCTTTATCGTGTCTCTTGAGTTTTTATCTTCCAAGCTTTTGAACAGGCTGCGTTTTCTTGTAAGAACGAAGAAAAGTAATGTTTGGGGAAGACAAGCTACAGCTAGCCATATAGAATTTGCAATTCC…	noncoding	NA	scaffold_10	20575540	20576082	522	5.42	3	20575540-20575629	20575635-20575891	20575908-20576082
lincRNA197	AACTTAATACCTGTGCTAATATTCTTCTGGTTATGTTTTTGTGCTCTACATTTATTCCCTTCTTGAATTGCCGTGCTTGGTAGATCGATGATGATGAGAAGGTCCCCGTGGTTGATTTTCCTGATGGTTTCTGTATCTCATTAAAATGCACAAATGCACTGATTTGCCTTGATTACCATGTAATTCTTCACTCCAGCCTTACCGGTTTATTTAATTTAGTTTGGATTCTGTAAAATCATATATCAGATACCTTAACTTCGTTCCTTGAAGCATTCTCATCTCCCACGTGCTTTGACTATAATGTTGAGTGTATCTTCGAAAACGCAAGTCAGCGGGTGTCAGTCAATCAAGTTACTTGCAGCAAGCAATAATAAATGAAGGGGAAGCCCTGAGTGGAAT…	noncoding	NA	scaffold_17	150710	151264	540	3.73	3	150710-150905	150910-151032	151044-151264
lincRNA198	TGGCCGAAACTTGAACAAACCCTACCATGGGTTTTCTTTCATTACATGGATATTTTAGGGATAATAAATATTGTCTCCCCTTTGTAGCTCATGTTTTGAAGTACAGAAATTCACTCTAAAATTTCCAAGAATTTCAGGGACATTTATTTTTTCATCTGCTTCTCTTCAACCAAACAGATTTTTCTCCATCTCTTTTATCCGGAGACACTAACCTAACGCTAGCTAATATTACTATTTAATAAAATTAAAGTAAGCAAGCACATTGTTAAGGCCTAATCATATCATCATACAGACTTCATAAAGTTCATGTGATGAATCATGAACCTACAAACCACCATCACTGTAGATGCTCTGAAAATTAAGGTGCAGCACTCCAAGCAATACCAAAAGCCACAACTT…	noncoding	NA	scaffold_15	3299958	3300670	544	3.7	3	3299958-3300321	3300330-3300419	3300581-3300670
lincRNA199	CTCTATCTTTTTCTTTATCCCCTTGCTAACATGCAGAGGTTGCATAGAAACGCGAGCTTAGCTTTGGTTTGGACACAGACAACCGTTTAAAGTGAAAGGGAAGAGAGCAGTAACAAGCGAACAAGGAAGGGACTATGTCCTTGTTGCTTAAGGCCAGCAACGGTCATCTCTTCTTATCATCATCAATTGCTTCCATGGCAACGTGTTCAAGCTTCTGCGCTCAACTTCCCATCCATTTTAGACCAATACCCATCGCTTCTTCTTTTCCCACTAATCAACCTTTCAAGCCCTTCTCTGCCCAAGCTTCAATTTCTCCTGCTAATGGTATTTTTCTGTAAAATTCTTGAATCTGACCAGAGGTTTCAAAAGCAATAGTTTTATGCAACTGCAAATGGAACT…	noncoding	NA	scaffold_3	5064130	5065598	547	854.72	3	5064130-5064461	5065092-5065204	5065497-5065598
lincRNA200	CAGGATAGTTGCTTCTTGGATTGGCATAAGGCTGCAATGATTTCAATGACATCACAGGCCCCCACAACTTCATATTTCTAACAAATCTATCACTCTGCCACATCGAAACCTGTGGGGCAAAGATAGAAGCAGTGAAATCAAATCCATTAAAGGGCATTAAAGTAGATTGCATTGAATAAGCGCCTGAAAGCCTTGTAATAGAAAGATGAACCACCAAAGACACCATCGATAGCATCAATACAAAGAGTGCAATCCATTTTATCTTGGATATAAAGACCATCTTCATTCATGCCCAATTCTTCTTGAAATCCAAATACCCCAATTGTCTATTCAAATCCCTACACCAAAATCAAATCAAAACAAATCAAACAAGCAAAAGGAATCGGCTCCAGGAGTGAT…	noncoding	NA	scaffold_13	3752405	3753065	548	11.13	3	3752405-3752506	3752592-3752874	3752903-3753065
lincRNA201	GGTCATAGTAGTAATGTTTCCCGGGTGAACATTTGAAACAGCTAGATGAAAGCTGCAGTTAATGGTCTATCATTGCATTGGCCTAGTGGAATGCTACCATTAAACTTCCATTAAGAAAAAGGCCTTGAAACTAATTCTATTTACAAAGCAACCAATACTCTGCCATAGTTGAGCATTGAAAAAAGTCCAAGTTTGAAAGATCTGGCGAAGAAAAAAACATCAAGATTCGAGGTCTTAAGGAACTCTAGTATCGAAACATTTGAAAGCCTCAAGCCATTCCAAAATATCCTTCACTACCGGAAAGAAGGCACGCGGCACCTGATGTGGATAAGAAAATGTTAATCATTAGAAATAAAAATGTGGCGAGAACAAGATTTTACTTGATAATCCTCCAGAATC…	noncoding	NA	scaffold_2	4680532	4681219	549	3.43	3	4680532-4680822	4680840-4681000	4681123-4681219
lincRNA202	TGTCACTGTTGTTTTTATTTCCTAAATTGGAAATCTCAGTATGGTGCATGTTTGTCTGTTAGTATTCTCCGCTGAAGAAGAAACTAGATAACATCCAAATTGCCAGCCCTTTCATTGTGGGAAACTCGGTGAAATCCACTTCCCATTCACCAACGCCTCACGTTCGCACTGTGGTTTTCTTATGGTTGATGGTTGTGATAAAGATACGCAGAAGATCCGGGAGGTGGTATGAATTCTAAATTCCTCTTGTAGGCGTTGGAATGGACACAGTACCATTTCAGTTCTCACGATGAAGTCCTCTGGCAGCAGTAATTTTCCCATGATTGCAAAACCTTCAACAATTTGACTTTTCCTTGGCTCCCTTTTCTCTTCTTGCAATTTATGCCAAATCTGACCTTG…	noncoding	NA	scaffold_10	12977220	12977830	567	3.22	3	12977220-12977285	12977316-12977467	12977482-12977830
lincRNA203	CTGATGATGATGAAGTTGAATCCTTATTCTCCCTCACTGATGAGATCACTCCTAATGCCATAGCTGTTGTTGCAGATGAAAGTTATGATGATGATGAACTTTATCAAGCCCAACCTACCATTACCCCTTCACATTCAATACCTTTAGCCCTTGTTACCATCCTTACCTTCAAATATGCTAAGCCCATTAAAGCCATAGTTTTATTTGACACAGGAGTCCATAAAACCATTCTTAACCCTAAAGTTCTTCCACCTCATTGTTGGGTCCAACATAAAGAATACTTCAAAGCTGCAGATAATTAAATCTTCCATACCCAACTCAAAACCAAAAAGCCCATTACCATACAAATCCAAAGCCCAATGTTCAGTTAAACTCATGTTCTTAGTTCTGATTTACCTA…	coding	NA	scaffold_10	2700689	2701267	569	3.44	3	2700689-2700782	2700789-2701173	2701178-2701267
[truncated: 3,169 more rows]

## Sheet: Table S4
Table S4-CPC scores of 45033 P. trichocarpa transcripts
transcripts ID	length (bp)	coding potential	CPC scores
POPTR_1446s00200.1|PACid:18205974	2151	coding	1
POPTR_1855s00205.1|PACid:18205975	546	coding	0.990784
POPTR_1855s00200.1|PACid:18205976	261	coding	0.658445
[truncated: 45,030 more rows]

## Sheet: Table S5
Table S5 Comparision of codon frequency of CDS and lincRNAs in P.trichocarpa
[truncated: 62 more rows]

[truncated: 7 more sheets: Table S6A, Table S6B, Table S7A, Table S7B, Table S8, Table S9, Table S10]
